# Supplementary material for: Phosphatidylinositol synthesis, its selective salvage, and inter-regulation of anionic phospholipids in Toxoplasma gondii
Source: Commun Biol. 2020 Dec 10;3:750. doi: 10.1038/s42003-020-01480-5 (PMC7728818; doi:10.1038/s42003-020-01480-5)
Supplement: Supplementary file 3 — Supplementary Data 1 [file 42003_2020_1480_MOESM3_ESM.xlsx]

## Sheet: Figure 1
Figure 1A					Figure 1B	Total [3H]-Lipid (pmol)
	Total [3H]-Lipid (pmol)					PtdCho			PtdEtn			PtdIns			PtdSer
Time (h)	Exp1	Exp2	Exp3		Time (h)	Exp1	Exp2	Exp3	Exp1	Exp2	Exp3	Exp1	Exp2	Exp3	Exp1	Exp2	Exp3
0	4.3	4.5	1.8		0	1.3	0.5	0.4	0.5	0.4	0.4	0.6	0.5	0.4	3	0.7	1.2
1	26.1	25.1	26.9		1	1.9	0.5	0.6	0.4	0.6	0.4	14.7	16.2	17.4	4.1	0.7	1.9
2	47.4	45.5	51.5		2	0.8	0.6	0.7	0.5	0.6	0.7	27.6	32	34.2	2.3	1.1	2.6
4	74.8	73.6	96		4	1.1	0.8	1.1	0.6	0.5	0.7	50.2	58.7	63.4	4.1	2.3	2.7
6	76.6	73.2	115.3		6	0.9	0.8	1.5	1.2	0.5	0.9	45.4	58	76.7	2.6	2.7	5.5
Figure 1C	Total [3H]-PtdIns (pmol)
CDP-DAG (μM)	myo-inositol (0.025 mM)			myo-inositol (0.5 mM)
0	49	79	45	576	518	553
10	136	125	89	720	638	666
20	138	141	95	769	766	839
50	160	196	142	866	976	963
100	154	226	138	1013	1023	1101
200	124	202	130	960	1150	1005
Figure 1E	[3H]-PtdIns (CPM x 104)		PtdIns Amount (%)
Anhydro-tetracycline (aTc)	-	+	-	+
Exp1	1449.05	541.226	104.054	38.8647
Exp2	1363.06	527.111	97.8796	37.8512
Exp3	1365.66	513.195	98.0662	36.8519
Exp: Experiment

## Sheet: Figure 2
Figure 2D	PtdIns Synthesis (nmol)
	N.C.	TgPIS-6xHis			TgPIS49-258-6xHis
myo-inositol (mM)	1	0	0.1	1	0	0.1	1
Exp1	0.484	0.928	10.986	64.584	2.111	7.732	53.687
Exp2	0.583	0.237	15.868	68.282	0.336	8.275	55.61
Exp3	0.139	0.78	10.839	59.555	0.928	7.584	49.2

## Sheet: Figure 3
Figure 3D	Vacuole (%)
	2			4			8			16			32			64
	Exp1	Exp2	Exp3	Exp1	Exp2	Exp3	Exp1	Exp2	Exp3	Exp1	Exp2	Exp3	Exp1	Exp2	Exp3	Exp1	Exp2	Exp3
YFP (24h)	46	37	39	38.1	48	44	15.5	15	17	0.4	0	0	0	0	0	0	0	0
HA (24h)	19.3	10	16	37.4	23	34	31.5	51	34	11.8	16	16	0	0	0	0	0	0
YFP (40h)	46.6	52.5	39.9	19.1	15	12.2	15.7	7.5	13.8	12.4	15.8	21.1	6.2	9.2	12.2	0	0	0.8
HA (40h)	0	0	0.4	4.2	8.3	2.3	30.3	33.3	6.7	35.8	50	64.4	20.6	6.7	22.2	9.1	1.7	4
YFP (96h)	34.8	29	29	47	48	30	18.2	23	32	0	0	9	0	0	0	0	0	0
HA (96h)	21.2	13.7	11	40.9	40	46	34.9	36.8	31.5	3	9.5	11.5	0	0	0	0	0	0
YFP (168h)	44	25	55	27	42	40	24	31	5	5	2	0	0	0	0	0	0	0
HA (168h)	6	7	5	10	36	25	56	46	40	28	11	30	0	0	0	0	0	0
YFP (240h)	0	0	0	0	0	0	0	0	0	0	0	0	0	0	0	0	0	0
HA (240h)	8.5	8.1	7.3	33	31.7	37.8	46.4	47.6	41.9	12.1	12.5	13	0	0	0	0	0	0
Figure 3E	YFP-Positive Vacuoles (%)
Time (h)	2			4			8			16			32
	Exp1	Exp2	Exp3	Exp1	Exp2	Exp3	Exp1	Exp2	Exp3	Exp1	Exp2	Exp3	Exp1	Exp2	Exp3
	6.45	8.5	5.77	5.74	6.4	7.93	1.01	1.85	0.84	0.12	0.3	0.29	0	0	0

## Sheet: Figure 4
Figure 4E	13C-PtdIns Relative Abundance
	-IAA					+IAA (6h)					+IAA (96h)
Species	Exp1	Exp2	Exp3	Exp4	Exp5	Exp1	Exp2	Exp3	Exp4	Exp5	Exp1	Exp2	Exp3	Exp4	Exp5
30:1	0.00696658	0.00195484	0.0135239	0.0202597	0.0101338	4.41342e-06	3.58679e-06	0.000199353	0.000522868	0.00269597	2.37774e-05	2.05462e-05	9.99067e-05	3.84692e-07	0.0016229
32:0	0.0809659	0.101592	0.174352	0.149258	0.0813931	0.010662	0.0157512	0.0298936	0.0157462	0.0172851	0.0064323	0.00687581	0.00431524	0.00563834	0.00515447
32:1	0.400997	0.532626	0.14065	0.387311	0.412432	0.0538792	0.0782399	0.1323	0.0518028	0.104849	0.0221713	0.0191892	0.0141314	0.020214	0.0183824
32:2	0.00902139	0.00492107	0.0224781	0.0199028	0.00388808	9.13961e-05	7.78117e-05	0.000110354	5.29163e-05	9.00431e-05	5.66339e-05	6.73878e-05	5.24913e-05	8.35464e-05	8.34168e-05
34:1	2.40612	3.1708	3.6204	3.32629	2.48873	0.476609	0.647853	0.895276	0.350928	0.517409	0.0377157	0.0883062	0.0654368	0.0595383	0.0432613
34:2	0.752594	1.01755	0.96214	0.990183	0.784236	0.143947	0.194625	0.357292	0.193128	0.230346	0.0156706	0.0268468	0.010937	0.0187066	0.0129917
36:1	0.172028	0.066059	0.000919001	0.202705	0.0317062	0.00792184	0.00920262	4.8156e-05	0.00951411	0.0266326	0.0064692	0.0049754	0.00947021	0.0122129	0.00574428
36:2	0.747119	0.950319	1.09128	1.05412	0.704681	0.136481	0.166028	0.215733	0.160981	0.186836	0.0144878	0.0109715	0.00175112	0.00885402	0.00404268
36:3	0.181329	0.214477	0.316246	0.266571	0.138366	0.0223853	0.0412712	0.0573762	0.0323292	0.0450562	0.0487728	0.0532648	0.0580257	0.0530207	0.035419
36:4	0.0649723	0.144342	0.114352	0.101569	0.0987763	0.00286988	0.0044672	0.00540522	0.00468679	0.00618746	0.00229153	0.000259788	1.53202e-08	1.51083e-07	0.000247748
38:2	0.0149494	0.0200247	0.0183044	0.0195666	0.0114649	1.5225e-06	0.00161428	0.00188696	0.00216808	0.00220512	8.12895e-06	0.00697057	0.00334317	0.00499846	0.00176778
38:3	0.00629265	0.0102568	0.0149444	0.00702556	0.0100083	0.00109022	0.000903543	2.33403e-05	0.00102043	0.00168441	0.0102264	0.000684885	0.000531204	1.28937e-05	7.92189e-06
38:4	0.0106043	0.031857	0.0426284	0.0328414	0.0234863	0.00191004	0.00631543	0.00544375	0.00682999	0.00931583	0.0689617	0.0103307	0.00458484	6.10022e-05	4.68244e-06
38:5	0.0802117	0.103627	0.137323	0.0995675	0.0726913	0.0295228	0.0204924	0.0241036	0.024806	0.0261603	0.102668	0.106991	0.13075	0.125671	0.0633949
38:6	0.00060022	0.000326554	0.000329846	0.000551255	0.000187523	0.000356979	0.000507951	0.000462473	0.000651715	0.0007631	0.00323857	0.00285169	0.00500669	0.00490514	0.00147355
40:4	0.000537491	4.89735e-06	0.000424833	0.000120024	0.000233204	1.67166e-07	0.00140072	0.00152809	0.00164736	0.00112776	0.000117693	0.000836959	5.35819e-06	1.87056e-06	0.0001603
40:5	0.00305689	0.0038481	0.00566707	0.00296297	0.00121958	0.00022827	0.00252468	0.00192311	0.0022144	0.00243712	0.00235564	0.00201603	0.00637428	0.00113891	0.000498536
40:6	0.0116096	0.0142577	0.0186903	0.0139869	0.010243	0.000963216	0.0015969	0.00261315	0.0027916	0.00288805	0.0131806	0.0136941	0.0107737	0.0155906	0.00888139
Figure 4G
Plaque Sizes (x104 a.u.) Exp1-Exp3
Parental		TgPIS-mAID-3xHA
-IAA	+IAA	-IAA	+IAA
1.21625	0.94492	0.69948	0.04782
2.51165	1.15729	1.06693	0.1194
2.04144	1.19321	1.1315	0.16458
1.08631	1.0689	0.82633	0.11076
0.83755	1.68683	1.76872	0.16682
0.92002	1.1373	1.13652	0.11084
0.71927	1.38768	0.68243	0.13036
1.0665	1.02601	1.48257	0.24884
1.25394	1.25809	1.15279	0.1534
0.87099	1.84513	1.48872	0.1802
1.52651	0.5785	1.70706	0.12667
0.73716	0.85347	1.63258	0.18716
1.16597	0.68045	1.43851	0.10788
1.44743	0.81986	1.67479	0.09682
0.92581	1.01139	0.83168	0.1294
2.2238	1.17116	1.05324	0.11913
1.35703	0.87999	1.34238	0.16647
1.50578	1.96543	0.79084	0.05373
0.97983	1.01126	1.58173	0.17691
1.29584	0.78854	1.17287	0.1216
0.67363	1.27792	0.63471	0.20984
0.54599	0.93577	1.66331	0.18916
1.07436	1.23197	1.29415	0.18916
0.85855	0.91361	0.74518	0.11446
1.15473	1.73172	0.837	0.09841
1.15322	0.99209	0.79095	0.24091
1.32959	1.13984	1.17398	0.2571
0.83403	1.03133	1.16434	0.17981
0.87858	1.17728	0.6293	0.1772
0.77533	1.52106	0.67118	0.11258
0.75217	0.92613	1.37107	0.14521
0.91888	1.27833	0.52947	0.17291
1.11073	1.06756	0.90686	0.20819
1.05498	1.07947	0.67772	0.07124
1.28085	0.55656	0.78047	0.09685
0.81857	1.27202	1.22282	0.14764
0.78583	1.39011	0.76033	0.08542
2.6427	1.67225	0.95794	0.07288
1.5207	1.00957	0.75421	0.03803
1.01098	1.59193	0.89744	0.09047
1.02543	0.38986	0.76362	0.1275
0.83872	0.7551	1.15855	0.06086
0.70853	1.27887	1.41832	0.14918
1.18984	1.15699	0.80454	0.05047
1.02703	0.67761	0.59737	0.19677
0.83233	0.79192	0.77498	0.17654
1.29332	0.864	0.81051	0.10918
1.13221	1.13682	0.63758	0.07787
1.45331	1.43274	1.06405	0.07769
0.77449	0.49532	1.44812	0.1957
1.54203	0.749	0.84533	0.13034
1.13085	1.08171	0.82728	0.08337
0.84331	0.86118	0.75463	0.01659
0.79033	1.28684	0.39133	0.04487
0.533	0.95631	0.52932	0.03935
0.68795	0.33781	0.8489	0.12351
0.85799	0.75325	0.80738	0.0343
1.4533	1.33914	0.9272	0.069
1.11443	0.97616	0.64131	0.10081
1.11662	0.61474	0.62825	0.08778
0.88443	0.86759	0.70745	0.0359
1.95431	1.96334	0.53193	0.1595
1.03452	0.52926	1.11015	0.06697
1.43223	1.29837	0.81036	0.07135
0.85993	1.20872	1.25929	0.03785
1.0606	0.8	1.01079	0.12855
0.85344	0.89013	1.42391	0.19952
0.72311	1.03799	1.0046	0.14407
0.92033	1.168	1.10293	0.16115
1.11032	1.33859	0.9744	0.15307
1.09944	1.76998	0.94463	0.07786
0.94322	0.46465	0.73879	0.08454
1.03232	0.46465	1.30432	0.07745
1.04311	0.36395	1.02464	0.09852
0.61161	0.70081	0.41493	0.09481
0.6684	0.79663	0.79755	0.09736
0.29469	1.29107	0.91129	0.09602
1.48537	0.95833	0.61964	0.05553
0.94233	0.39677	0.8845	0.14426
1.04592	0.76095	0.76256	0.02757
0.97576	1.34846	0.4111	0.06596
0.3988	0.67534	1.52317	0.07523
1.00349	0.41708	0.52016	0.08371
1.13645	1.04786	0.80672	0.10597
0.6717	1.23972	0.49984	0.07941
1.13052	1.07131	0.99594	0.10642
1.08067	0.08989	0.88044	0.04133
1.07187	0.70162	0.55247	0.09423
0.456	0.64315	1.23917	0.23049
0.87721	0.33765	1.06364	0.09443
1.02606	1.04231	0.83505	0.12435
1.19534	0.77643	0.48233	0.06423
1.11561	0.95934	0.65085	0.09433
0.83828	1.04593	0.64035	0.33422
0.97532	1.51812	1.01784	0.44066
0.70044	0.77899	1.26589	0.44944
1.0565	0.58289	1.18313	0.03422
1.57651	1.14014	0.25516	0.08423
1.42581	1.0121	0.94156	0.38455
1.13413	0.38258	0.88651	0.25032
0.36411	0.73633	1.29283	0.23043
0.72775	1.25635	0.77015
0.36119	0.92686	0.73554
0.69455	1.21994	0.64812
1.04885	0.62827	0.11476
0.76661	0.61924	1.07967
0.89416	0.81465	1.08006
0.88616	0.83441	1.46308
0.87586	0.73807	1.19293
0.56748	1.12658	1.62652
0.84269	1.24592	1.64157
1.69223	0.4963	2.05211
0.44775		1.787
1.13466		1.13401
1.64803		1.52626
1.21454		1.81314
1.08352		1.57846
		0.68569
		1.95484
		1.32068
		1.9388
		1.49016
		0.95811
		1.63836

## Sheet: Figure 5
Figure 5B	Endodyogeny (%)
	Parental				TgPIS-mAID-3xHA
Time (h)	Exp1	Exp2	Exp3	Exp1	Exp2	Exp3
0	31.03	22.57	24.43	23.52	17.08	19.25
24	20.81	27.69	31.01	15.89	11.65	13.2
72	22.22	27.65	23.03	10.52	7.5	5.9
120	18.05	14.08	29.98	3.9	2.41	3.03
Figure 5C	Vacuole (%)
	2			4			8			16			≥32
	Exp1	Exp2	Exp3	Exp1	Exp2	Exp3	Exp1	Exp2	Exp3	Exp1	Exp2	Exp3	Exp1	Exp2	Exp3
Parental (-IAA)	0	0	0	6.48	4.41	5.22	12.04	17.65	23.48	40.74	29.41	43.48	40.74	48.53	27.83
Parental (+IAA)	0	0	0	2.91	5.36	3.51	22.33	15.18	18.42	29.13	31.25	35.09	45.63	48.22	42.98
TgPIS-mAID-3xHA (-IAA)	14.43	5.56	10.53	27.84	24.07	21.93	41.24	20.37	27.19	12.37	28.7	21.93	4.12	21.3	18.42
TgPIS-mAID-3xHA (+IAA)	31.43	33.33	28.97	32.38	27.03	26.17	32.38	35.14	32.71	2.86	4.5	11.21	0.95	0	0.93

## Sheet: Figure 6
Species	Parental - PtdIns (pmol/106 parasites)									Species	TgPIS-mAID-3xHA - PtdIns (pmol/106 parasites)
	-IAA				+IAA						-IAA				+IAA
	Exp1	Exp2	Exp3	Exp4	Exp1	Exp2	Exp3	Exp4			Exp1	Exp2	Exp3	Exp4	Exp1	Exp2	Exp3	Exp4
PI 30:0_781.488/104.1	1.40364	1.64506	0.44175	0.438886	1.87394	1.66226	0.838702	0.81928		PI 30:0_781.488/104.1	1.08486	1.62047	0.97898	1.27693	0.218775	0.15005	0.0264101	0.0245826
PI 32:1_807.503/103.1	0.0882757	0.174211	0.0652039	0.0620304	0.175837	0.153775	0.100763	0.0587613		PI 32:1_807.503/103.1	0.512951	0.698196	0.432632	0.52079	0.147635	0.0878208	0.041854	0.0418903
PI 32:0_809.519/105	0.615255	0.696129	0.196917	0.21866	0.786858	0.752735	0.460652	0.434322		PI 32:0_809.519/105	0.0402996	0.10536	0.112082	0.081734	0.0570767	0.0200996	0.0276188	0.0308415
PI 33:1_821.52/102.8	4.57609	5.03959	1.74684	1.8906	5.59093	5.15224	3.87789	3.5034		PI 33:1_821.52/102.8	0.0684546	0.0921917	0.0627008	0.0761407	0.0238697	0.0140721	0.00827041	0.0110984
PI 34:1_835.534/102.7	2.07255	0.935824	1.12502	0.930155	2.73359	2.52511	1.08037	1.00573		PI 34:1_835.534/102.7	3.85119	5.25475	3.30916	3.76658	1.18362	0.683609	0.456958	0.487664
PI 34:2_833.521/102.6	0.0892863	0.116006	0.0653245	0.0509813	0.107415	0.111866	0.0650731	0.057294		PI 34:2_833.521/102.6	1.88144	2.54297	0.952545	1.79879	1.15279	0.642569	0.556565	0.575936
PI 34:3_831.505/102.2	3.26522	3.23278	1.16286	1.16868	2.57057	3.21051	2.66581	2.48651		PI 34:3_831.505/102.2	0.0776657	0.0929169	0.0823752	0.0976454	0.0366841	0.0258014	0.0217235	0.0448694
PI 35:1_849.55/102.5	1.5527	1.57591	2.35304	2.64884	1.52784	1.57671	2.60344	2.2965		PI 35:1_849.55/102.5	0.0618586	0.0812617	0.0682682	0.0760237	0.02486	0.0179266	0.0321569	0.0285176
PI 36:4_857.52/100.7	0.410726	0.0179984	0.542094	0.66693	0.00413208	0.300251	0.545729	0.553735		PI 36:4_857.52/100.7	1.95519	2.81492	1.56469	1.58456	2.41904	1.67457	1.32384	1.30056
PI 36:2_861.549/101.9	0.0342834	0.225843	0.204967	0.136885	0.259814	0.265554	0.522213	0.494677		PI 36:2_861.549/101.9	1.14356	1.4538	1.81161	1.98646	1.44873	0.901949	2.09504	2.16127
PI 36:3_859.534/102	0.066555	0.0609295	0.142694	0.162263	0.0386148	0.054111	0.154211	0.145734		PI 36:3_859.534/102	0.268803	0.00766088	0.545883	0.0886322	0.00316376	0.0119994	0.458505	0.212292
PI 36:1_863.562/102.1	6.11745	5.79244	16.2682	17.4572	3.80199	5.11873	15.2354	14.4091		PI 36:1_863.562/102.1	0.222604	0.188661	0.284589	0.204869	0.00530557	0.104375	0.382276	0.417778
PI 38:4_885.55/100	1.07687	1.09337	1.56671	1.646	0.72757	0.957344	2.33983	2.18658		PI 38:4_885.55/100	3.66352	4.26645	6.30341	6.20165	5.71144	4.06851	11.1593	9.65282
PI 38:5_883.536/99.9	0.166829	0.158474	0.15515	0.153634	0.120351	0.150272	0.240924	0.219692		PI 38:5_883.536/99.9	0.636653	0.812943	1.13503	1.12729	0.786902	0.566488	1.56136	1.33477
PI 38:2_889.579/103.1	0.0187201	0.0415411	0.176819	0.285655	0.0513817	0.00286534	0.0261812	0.0101827		PI 38:2_889.579/103.1	0.365347	0.216401	0.0285744	0.0057886	0.295573	0.332216	0.0304188	0.107263
PI 38:6_881.52/100	0.0221978	0.125045	0.116706	0.120595	0.00136182	0.0160677	0.0552512	0.111343		PI 38:6_881.52/100	0.101946	0.13627	0.171363	0.158703	0.110454	0.077148	0.18425	0.167092
PI 38:3_887.564/103.1	0.377483	0.379668	0.578112	0.623488	0.256927	0.32831	0.926446	0.897395		PI 38:3_887.564/103.1	0.0345796	0.0465221	0.0943826	0.157729	0.09861	0.0220033	0.083897	0.195897
PI 40:5_911.565/99.6	0.359075	0.358049	0.533832	0.549493	0.274971	0.301397	0.598326	0.58117		PI 40:5_911.565/99.6	0.225416	0.268174	0.553185	0.571379	0.30973	0.213789	0.849901	0.718692
PI 40:6_909.55/99.5	0.291525	0.272758	0.391999	0.429152	0.193654	0.257705	0.838597	0.773185		PI 40:6_909.55/99.5	0.354545	0.351032	0.497325	0.372132	0.385451	0.366077	0.540122	0.481535
PI 40:4_913.581/99.8	0.0532724	0.051104	0.0875544	0.0953013	0.0363788	0.0415836	0.116169	0.10059		PI 40:4_913.581/99.8	0.180984	0.211284	0.339169	0.338772	0.230526	0.176225	0.47944	0.411432
Species	Parental - PtdSer (pmol/106 parasites)									Species	TgPIS-mAID-3xHA - PtdSer (pmol/106 parasites)
	-IAA				+IAA						-IAA				+IAA
	Exp1	Exp2	Exp3	Exp4	Exp1	Exp2	Exp3	Exp4			Exp1	Exp2	Exp3	Exp4	Exp1	Exp2	Exp3	Exp4
PS 34:2_758.498/131.4	1.09115	1.07071	0.874905	0.880277	0.962496	1.28711	0.835634	0.821919		PS 34:2_758.498/131.4	1.1161	1.52797	1.19541	1.26075	4.97691	3.87446	5.11681	4.77955
PS 34:1_760.514/131.9	1.0468	1.01617	2.51793	2.78122	0.718183	0.979653	1.82025	1.7448		PS 34:1_760.514/131.9	0.717103	0.842405	1.07872	1.18843	1.19242	0.874965	2.04578	1.9584
PS 34:0_762.528/132.3	0.00334261	0.0021724	0.0126555	0.0153378	0.00227327	0.308173	0.00802059	0.00697567		PS 34:0_762.528/132.3	0.00192982	0.00282365	0.00271263	0.00210029	0.00666482	0.00511333	0.010025	0.00974552
PS 35:1_774.53/131.4	0.234267	0.212939	0.798583	0.937313	0.158055	0.208948	0.467873	0.468122		PS 35:1_774.53/131.4	0.162469	0.181088	0.255692	0.273338	0.20467	0.143508	0.420857	0.411217
PS 36:4_782.5/130.6	0.551048	0.549218	0.475874	0.45222	0.500245	0.643963	0.41925	0.380911		PS 36:4_782.5/130.6	0.644768	0.817196	0.386417	0.393617	1.19714	1.00294	0.697254	0.671055
PS 36:3_784.515/130.2	1.21578	0.282992	1.61863	1.71234	1.04398	1.40285	1.21332	1.14694		PS 36:3_784.515/130.2	1.22192	1.53982	1.1594	1.22143	3.37242	2.54813	2.83851	2.69743
PS 36:2_786.53/130.6	6.76939	6.14117	6.79853	8.91721	4.66603	5.95723	4.57471	7.76465		PS 36:2_786.53/130.6	4.8905	5.3632	5.68548	6.18574	7.63718	5.21323	11.985	11.6624
PS 36:1_788.544/130.9	6.8577	6.62415	6.99797	10.6239	4.79394	6.04278	5.57054	5.00665		PS 36:1_788.544/130.9	5.5386	5.52558	7.75591	8.16248	5.19284	1.31425	12.4022	12.1147
PS 38:6_806.499/127.6	0.153285	0.160384	0.190044	0.021491	0.154362	0.184176	0.231914	0.193736		PS 38:6_806.499/127.6	0.181365	0.241561	0.135202	0.140628	0.242036	0.270299	0.221045	0.223874
PS 38:5_808.514/127.2	0.382578	0.358301	0.804244	0.857902	0.270886	0.358146	0.454035	0.433958		PS 38:5_808.514/127.2	0.315285	0.38237	0.290572	0.338036	0.356396	0.297843	0.494488	0.47637
PS 38:4_810.53/126.9	3.33245	3.13056	10.1869	9.78577	2.00774	2.81602	4.00768	3.89495		PS 38:4_810.53/126.9	2.34309	2.88344	2.77203	1.70104	2.44878	1.61423	4.50438	4.16859
PS 38:3_812.545/129	3.91527	3.47128	8.18356	8.40215	2.30503	3.13281	5.04696	4.9027		PS 38:3_812.545/129	2.75079	3.05471	2.69528	2.92079	3.22365	2.0573	5.19059	4.91156
PS 38:2_814.561/131.8	0.156942	0.154498	0.271363	0.532936	0.111607	0.149501	0.283211	0.227408		PS 38:2_814.561/131.8	0.117556	0.120974	0.151821	0.139356	0.151195	0.121991	0.262071	0.192835
PS 40:7_832.514/124.4	0.093998	0.103786	0.1461	0.156524	0.0746516	0.100668	0.123487	0.115143		PS 40:7_832.514/124.4	0.0965112	0.117354	0.0960633	0.106521	0.100389	0.0885564	0.149748	0.131379
PS 40:6_834.53/124.8	1.23053	1.20387	1.66508	1.90806	0.791422	1.11347	1.59476	1.51911		PS 40:6_834.53/124.8	1.29224	1.23073	1.12213	1.18393	1.08887	0.734986	1.94077	1.7284
PS 40:5_836.545/124.8	2.44229	2.362	2.66225	2.97491	1.44715	2.09583	3.22713	3.10726		PS 40:5_836.545/124.8	1.47524	1.90239	1.74049	1.93275	1.55815	0.970702	2.9483	2.70496
PS 40:4_838.56/126.2	3.13604	2.81344	4.63473	5.24478	1.67825	2.53376	5.28154	4.81181		PS 40:4_838.56/126.2	2.10661	2.32776	2.02522	2.25416	1.91947	1.24061	3.17968	2.97625
PS 42:6_862.561/127.7	0.0262821	0.0868979	0.0569643	0.0507032	0.0863981	0.0721788	0.0640965	0.0651202		PS 42:6_862.561/127.7	0.163284	0.036926	0.032297	0.142431	0.136347	0.151534	0.0881942	0.105122
PS 42:5_864.576/127.5	0.719977	0.722184	0.26618	0.275698	0.739812	0.821104	0.261154	0.23572		PS 42:5_864.576/127.5	0.382457	0.669006	0.451456	0.452655	0.228703	0.152773	0.151008	0.149887
Species	Parental - PtdThr (pmol/106 parasites)									Species	TgPIS-mAID-3xHA - PtdThr (pmol/106 parasites)
	-IAA				+IAA						-IAA				+IAA
	Exp1	Exp2	Exp3	Exp4	Exp1	Exp2	Exp3	Exp4			Exp1	Exp2	Exp3	Exp4	Exp1	Exp2	Exp3	Exp4
PT 34:4_768.483/142.2	0.154339	0.158132	0.0318416	0.0355792	0.101565	0.126211	0.0681833	0.0658149		PT 34:4_768.483/142.2	0.0931084	0.19009	0.0563732	0.0586045	0.0406084	0.0256043	0.0158118	0.0137204
PT 34:2_772.514/144.3	0.267631	0.251376	0.0640941	0.0714145	0.209978	0.220509	0.0764489	0.0691303		PT 34:2_772.514/144.3	0.192323	0.3631	0.216092	0.228113	0.423419	0.22383	0.419687	0.381055
PT 36:5_794.499/140.2	0.24632	0.285045	0.084164	0.0866901	0.150131	0.171674	0.0898021	0.0800176		PT 36:5_794.499/140.2	0.144999	0.27791	0.131533	0.148799	0.0642994	0.0348548	0.0330838	0.0319783
PT 36:4_796.514/139.8	8.01383	8.03504	1.85567	1.92102	4.89611	5.66589	3.02368	2.83444		PT 36:4_796.514/139.8	4.84538	8.78972	3.57645	3.90776	2.45949	1.4493	1.22032	1.15253
PT 38:7_818.497/140	0.052209	0.041173	0.0127864	0.0132551	0.0366098	0.03424	0.0237323	0.0218804		PT 38:7_818.497/140	0.0249976	0.0453928	0.0165627	0.0234693	0.0179276	0.0164269	0.0068491	0.0066661
PT 38:6_820.515/138	0.207432	0.216711	0.0552125	0.0509462	0.154988	0.183527	0.0656991	0.0685865		PT 38:6_820.515/138	0.137791	0.255526	0.118359	0.133422	0.11079	0.0705556	0.0795665	0.0757631
PT 38:5_822.53/137.7	1.61018	1.8053	0.418705	0.424875	1.33975	1.40915	0.685304	0.650078		PT 38:5_822.53/137.7	1.09461	1.83806	0.993577	1.01657	0.66821	0.399059	0.511526	0.499203
PT 38:4_824.545/137.9	5.63765	5.9846	2.18037	2.22733	5.62458	5.62936	2.75922	2.55848		PT 38:4_824.545/137.9	4.25446	6.69426	4.30829	4.73024	4.05225	2.49325	4.97573	4.82257
PT 40:7_846.53/137.1	0.00683682	0.00430887	0.0119243	0.00353902	0.00490544	0.00563613	0.00744575	0.00662703		PT 40:7_846.53/137.1	0.0139709	0.00741075	0.0111425	0.00844557	0.00945362	0.00953406	0.0093204	0.00689443
PT 40:6_848.547/136.3	0.658014	0.770539	0.316766	0.320196	0.657007	0.635166	0.410679	0.389735		PT 40:6_848.547/136.3	0.233381	0.679764	0.601728	0.687593	0.557777	0.379566	0.592771	0.584891
PT 40:5_850.561/136.1	21.8386	22.1133	7.13707	7.10477	24.8701	23.3394	13.889	13.3714		PT 40:5_850.561/136.1	16.3566	23.4524	15.3698	16.677	22.1337	14.9553	17.6857	17.0634
PT 41:5_864.574/134.7	0.0251408	0.0533067	0.011663	0.0138769	0.128061	0.0396706	0.0167644	0.0867235		PT 41:5_864.574/134.7	0.0591433	0.053655	0.0639684	0.0722461	0.142834	0.0194965	0.12356	0.118988
PT 42:9_870.529/134.5	0.118945	0.158564	0.0729285	0.0764706	0.10026	0.110569	0.10723	0.107486		PT 42:9_870.529/134.5	0.0912765	0.147836	0.110611	0.123853	0.0614328	0.0614369	0.0434648	0.0353488
PT 42:8_872.544/134.3	0.105693	0.136549	0.0724599	0.067476	0.0571158	0.125786	0.18918	0.172667		PT 42:8_872.544/134.3	0.0833052	0.14982	0.0706734	0.0754878	0.0588621	0.15991	0.0895117	0.0432243
PT 42:7_874.562/134.4	0.0691904	0.154568	0.133818	0.111622	0.0841561	0.116301	0.0966607	0.0824221		PT 42:7_874.562/134.4	0.292219	0.1881	0.102179	0.116672	0.223305	0.0204494	0.155827	0.153481
PT 42:6_876.575/135.2	0.228537	0.175866	0.235054	0.243713	0.18948	0.159572	0.1884	0.1875		PT 42:6_876.575/135.2	0.0416051	0.228446	0.347684	0.370595	0.0366359	0.0526752	0.211845	0.053193
PT 42:5_878.593/134.7	1.22688	1.49254	0.424051	0.268255	0.905753	1.59188	0.50831	0.779968		PT 42:5_878.593/134.7	0.991665	1.41566	0.861432	0.805455	0.916941	1.0598	1.01904	0.8755
PT 42:4_880.605/134.4	0.200878	0.348979	0.145407	0.164065	0.315212	0.141377	0.199729	0.143349		PT 42:4_880.605/134.4	0.279777	0.295077	0.304841	0.364078	0.197718	0.236097	0.441674	0.355623

## Sheet: Figure 7
Figure 7C	Significant Altered Lipid Species (pmol/106 parasites)
Species	Parental
	-IAA				+IAA
	Exp1	Exp2	Exp3	Exp4	Exp1	Exp2	Exp3	Exp4
EPC 34:0	0.0741089	0.0798765	0.0278523	0.0253293	0.101699	0.0954426	0.0604951	0.0564763
EPC 34:1	1.53419	1.74771	0.425694	0.366863	2.07956	2.00849	0.944014	0.92824
SM 34:2	0.166465	0.139679	0.201035	0.212658	0.0885302	0.099549	0.117606	0.114856
TgPIS-mAID-3xHA
EPC 34:0	0.0760588	0.0764195	0.0913302	0.0779882	0.0552784	0.0554366	0.0452592	0.0506005
PI 28:0	0.00748628	0.00692885	0.00578758	0.00709903	0.00272594	0.0019473	0.000486396	0.00259141
PI 30:1	0.00501679	0.00456032	0.00324992	0.00411968	0.00115591	0.000873711	0.000147846	0.000149399
PI 30:0	0.151746	0.150875	0.12258	0.152454	0.0260105	0.0268295	0.00271873	0.00257452
PI 30:1	0.00501679	0.00456032	0.00324992	0.00411968	0.00115591	0.000873711	0.000147846	0.000149399
PI 30:0	0.151746	0.150875	0.12258	0.152454	0.0260105	0.0268295	0.00271873	0.00257452
PI 31:1	0.000791244	0.000602671	0.000588486	0.000836671	0.000173981	0.000199165	4.45294e-05	1.92471e-05
PI 31:0	0.00397837	0.00400228	0.00337034	0.00387747	0.000735531	0.00065734	9.47365e-05	0.000116763
PI 32:2	0.00775291	0.00680068	0.00557175	0.00653894	0.00284705	0.00274814	0.00101248	0.00100058
PI 32:1	0.07175	0.0650058	0.0541709	0.0621777	0.0175525	0.0157026	0.00430857	0.00438715
PI 33:2	0.0021251	0.00180234	0.00117848	0.00137058	0.000959094	0.000955744	0.0003946	0.000486001
PI 33:1	0.00957522	0.00858355	0.00785093	0.00909053	0.00283789	0.00251614	0.00085138	0.00116233
PI 34:3	0.0108636	0.00865107	0.0103144	0.011658	0.00436141	0.00461337	0.00223628	0.00469916
PI 34:2	0.26317	0.236764	0.119271	0.214759	0.137056	0.114893	0.0572944	0.0603176
PI 34:1	0.538692	0.489246	0.414348	0.449696	0.140722	0.122231	0.0470406	0.0510728
PI 35:2	0.00642593	0.00518504	0.00627761	0.0070148	0.00385706	0.00347609	0.00400369	0.00436644
PI 35:1	0.00865258	0.00756591	0.00854803	0.00907655	0.00295563	0.00320533	0.00331032	0.00298664
PI 44:9	0.000897164	0.000813667	0.00140557	0.00107098	0.000231969	0.000196439	0.000737027	0.000823661
PS 34:2	0.156117	0.142262	0.14968	0.150522	0.59171	0.692766	0.526739	0.50056
PS 34:1	0.100306	0.0784325	0.13507	0.141888	0.141768	0.156446	0.210598	0.205102
PS 34:0	0.000269937	0.000262897	0.000339656	0.000250756	0.000792388	0.000914279	0.001032	0.00102064
PS 36:3	0.170919	0.143366	0.145171	0.145828	0.40095	0.455613	0.292205	0.282501
PS 36:2	0.684068	0.499343	0.711893	0.738523	0.907994	0.932142	1.23377	1.2214
PS 42:5	0.0534969	0.0622881	0.056528	0.054043	0.0271907	0.0273162	0.0155452	0.0156976
PT 34:4	0.0130237	0.0176984	0.00705864	0.00699686	0.00482798	0.00457814	0.00162771	0.00143693
PT 34:2	0.0269015	0.0338066	0.0270574	0.0272347	0.0503408	0.0400215	0.0432038	0.0399078
PT 36:5	0.0202821	0.0258749	0.0164695	0.0177653	0.00764463	0.00623214	0.00340574	0.00334907
PT 36:4	0.677756	0.818371	0.447816	0.466552	0.292411	0.25914	0.125623	0.120704
PT 38:7	0.00349658	0.00422632	0.00207386	0.00280202	0.00213144	0.00293718	0.000705066	0.000698138
PT 38:6	0.0192738	0.0237908	0.01482	0.0159295	0.013172	0.0126156	0.00819081	0.00793464
PT 38:5	0.153111	0.171133	0.124408	0.121369	0.0794442	0.0713529	0.052658	0.0522814
PT 40:5	2.28792	2.18355	1.92449	1.99109	2.6315	2.67406	1.82062	1.78705
Data presented here were proceesed with Qlucore to generate the heatmap shown in Figure 7C.

## Sheet: Figure 8
Figure 8A	Relative Abundance of 13C-PtdIns (%)						Figure 8B	13C-PtdIns Species (%)
Species	Exp1	Exp2	Exp3	Exp4	Exp5		Carbon #	Exp1	Exp2	Exp3	Exp4	Exp5
30:1	1.88906e-05	7.59819e-05	3.74605e-05	7.17201e-05	8.36345e-05		32	0.490984	0.639139	0.337479	0.556472	0.497713
32:0	0.00586455	0.00268198	0.00300686	0.00402842	0.00396115		34	3.6497	4.82749	4.92002	4.87295	3.77068
32:1	0.0163953	0.0234851	0.0173131	0.0189226	0.0194884		36	0.99342	1.30914	1.52188	1.42226	0.941824
32:2	4.57147e-05	1.54316e-05	9.22432e-05	4.29691e-05	2.49077e-05		Others	0.145127	0.194411	0.263496	0.211011	0.146784
34:1	0.135755	0.188297	0.154717	0.178363	0.10006
34:2	0.0208677	0.0454891	0.0271418	0.0549931	0.0201642
36:1	0.0658687	0.0925966	0.0501967	0.0686551	0.0444247		Figure 8C	13C-PtdIns Species (%)
36:2	0.0467614	0.180872	0.103308	0.0974404	0.0894123		Carbon #	Exp1	Exp2	Exp3	Exp4	Exp5
36:3	0.0197424	0.0205861	0.0187909	0.108459	0.0172445		34	0.259969	0.202271	0.25635	0.143699	0.0758425
36:4	0.129081	0.212417	0.107965	0.228083	0.112505		36	0.413875	0.230064	0.433983	0.219161	0.292793
38:2	5.79652e-05	0.000196606	0.000245579	0.000131009	5.41941e-05		38	2.88871	1.64671	2.27427	1.69616	1.94477
38:3	0.167419	0.283962	0.0811404	0.211299	0.118732		40	0.326459	0.19297	0.242059	0.187125	0.208444
38:4	2.07297	2.5867	1.45927	2.03203	1.50612		Others	0.0240145	0.0269907	0.0216938	0.0238271	0.0254106
38:5	0.235453	0.290712	0.179925	0.233352	0.183967
38:6	0.0102476	0.011302	0.00752039	0.00889752	0.00606839
40:4	0.0384084	0.058248	0.03184	0.038687	0.0364931
40:5	0.172687	0.223713	0.129776	0.173833	0.12623
40:6	0.0354696	0.0444985	0.0313545	0.0295394	0.0244019

## Sheet: Figure S1
Figure S1C	PtdIns Synthesis (nmol)
	N.C.	TgPIS	TgPISD91A	TgPISD94A	TgPISQ103	TgPISD112A/Q113G	TgPISD116A/R117G	TgPISΔ91-100	TgPISΔ108-117
Exp1	-0.88	58.98	4.33	0.583	22.048	1.371	-0.256	5.579	0.467
Exp2	-0.634	60.475	0.796	2.308	23.922	1.7	0.352	-0.88	0.237
Exp3	2.818	68.102	0.993	3.87	23.971	3.097	0.352	1.897	-0.141

## Sheet: Figure S2
Figure S2	Relative Abundance of 13C-PtdIns (%)
	TgPIS-mAID-3xHA					TgPIS-mAID-3xHA+IAA (6h)					TgPIS-mAID +IAA (96h)
	Exp1	Exp2	Exp3	Exp4	Exp5	Exp1	Exp2	Exp3	Exp4	Exp5	Exp1	Exp2	Exp3	Exp4	Exp5
PtdCho	34.6726	31.951	33.0156	32.9369	39.8959	36.0844	38.9167	34.9418	35.5301	29.7907	33.0606	25.691	37.8322	30.5791	40.618
PtdEtn	11.2247	13.9213	14.0721	10.2567	12.3554	15.2465	12.0973	12.4023	13.4681	15.2657	15.931	17.7446	13.8234	13.0465	12.1106
PtdSer	0.568281	0.577427	0.584306	0.575804	0.59408	0.743498	0.511152	0.608702	0.421322	0.556717	1.24421	0.64733	0.592818	0.670241	0.773553
PtdIns	13.6332	14.8122	17.2341	18.023	11.1994	8.61378	11.5992	14.8751	10.1201	12.2717	5.41335	6.73133	3.76682	5.04436	3.87956
PtdThr	14.5648	13.4609	14.136	12.9292	13.5817	13.3648	12.2267	13.8527	13.782	13.621	15.845	16.4767	14.4854	14.8519	15.5202
PtdGro	2.48062	2.06442	2.31128	2.01793	0.893686	4.48067	3.69939	3.23575	5.0796	5.09379	4.71011	6.49912	6.81726	6.85823	3.903

[truncated: 3 more sheets: Figure S3, Figure S4, Figure S5]
