# Supplementary material for: Phosphatidylinositol synthesis, its selective salvage, and inter-regulation of anionic phospholipids in Toxoplasma gondii
Source: Commun Biol. 2020 Dec 10;3:750. doi: 10.1038/s42003-020-01480-5 (PMC7728818; doi:10.1038/s42003-020-01480-5)
Supplement: Supplementary file 4 — Supplementary Data 2 [file 42003_2020_1480_MOESM4_ESM.xlsx]

## Sheet: Parental
	-IAA				+IAA
	Sample 1	Sample 2	Sample 3	Sample 4	Sample 1	Sample 2	Sample 3	Sample 4
PG A28:0_651.461/94.8	0.0293457	0.0240525	0.0345578	0.0341707	0.0228707	0.023591	0.00115166	0.00163707
PG A29:1_663.461/93.1	0.00389588	0.00608121	0.00436682	0.00565085	0.00342968	0.00467649	0.000554776	0.000110366
PG 28:0_665.441/94.1	0.181588	0.214927	0.0689209	0.0655737	0.235408	0.237359	0.158515	0.153753
PG A30:1_677.477/92.8	0.10533	0.084992	0.073242	0.0845376	0.0663839	0.0950938	0.0216778	0.0225803
PG A30:0_679.492/94.1	0.193253	0.178392	0.109561	0.112306	0.158154	0.155684	0.031345	0.0316876
PG 30:1_691.457/93.6	0.149288	0.0632208	0.123553	0.0180989	0.0559491	0.0701351	0.0535096	0.0466222
PG A31:1_691.492/92.2	0.180231	0.157395	0.135289	0.15683	0.107911	0.150109	0.04306	0.041655
PG 30:0_693.472/93.7	1.27306	1.36869	0.356695	0.379658	1.36191	1.61416	0.906752	0.943585
PG A32:2_703.492/91.6	0.0741688	0.0521144	0.0550063	0.061345	0.0365195	0.0531404	0.0361796	0.0313887
PG A32:1_705.508/92.1	1.41448	1.11408	0.630307	0.743641	0.808495	1.18301	0.425638	0.427339
PG 31:0_707.489/93.7	0.611608	0.031515	0.0174366	0.236209	0.542326	0.542707	0.262152	0.267108
PG A32:0_707.523/93.9	0.649664	0.587185	0.20298	0.217732	0.549893	0.583995	0.291892	0.300862
PG 32:2_717.472/93	0.156611	0.11953	0.0431129	0.0538068	0.102799	0.139553	0.0995331	0.0872976
PG A33:2_717.508/91.6	0.150404	0.0121755	0.0121177	0.0171653	0.101155	0.0134088	0.097976	0.0858235
PG 32:1_719.488/93	0.801518	0.60693	0.168583	0.18901	0.560317	0.757229	0.522964	0.49309
PG A33:1_719.523/92	0.0436182	0.0429667	0.0326313	0.0357576	0.0264889	0.750895	0.499008	0.476438
PG 32:0_721.503/93.2	1.36026	1.09134	0.705182	0.777649	0.583158	0.627706	0.54772	0.517187
PG A34:3_729.508/90.9	0.0291492	0.0181172	0.0178781	0.017487	0.0188493	0.0198145	0.00453832	0.00457343
PG 33:2_731.488/92.8	0.0630658	0.0145838	0.0215387	0.0228715	0.0133876	0.0431757	0.0248556	0.0242053
PG A34:2_731.523/91	0.0922141	0.070868	0.0616473	0.0675102	0.0597984	0.0616201	0.0405576	0.0367474
PG 33:1_733.503/92.5	0.142879	0.1056	0.0297384	0.0312574	0.080108	0.113831	0.0685273	0.0631719
PG A34:1_733.54/92.5	0.189191	0.138351	0.0943224	0.098233	0.130006	0.153654	0.0658777	0.0626737
PG 33:0_735.519/93	0.0207292	0.00948912	0.0111379	0.0202991	0.0051896	0.00126641	0.0123364	0.0117688
PG A34:0_735.556/94	0.027	0.0237525	0.00939694	0.00982965	0.0229357	0.0249001	0.0152964	0.0135475
PG 34:3_743.488/92.1	0.112326	0.0839044	0.0432009	0.0514588	0.0673449	0.0822994	0.0791977	0.0576722
PG 34:2_745.504/92.1	2.22578	1.41535	0.664975	0.741926	1.19277	1.57645	1.00469	0.959488
PG 34:1_747.518/92	8.25227	5.51337	2.12139	2.4408	4.50834	6.51909	4.66764	4.46679
PG 34:0_749.534/94.4	0.132652	0.172562	0.0544175	0.0844271	0.120447	0.193985	0.216822	0.264694
PG A36:3_757.539/89.5	0.0230184	0.0200329	0.00956737	0.00879803	0.0198118	0.0215283	0.0151088	0.0135296
PG 35:2_759.518/91.3	0.0970292	0.0709036	0.0371883	0.038378	0.0637842	0.0872298	0.0714563	0.0642282
PG 35:1_761.534/91.6	0.255054	0.167577	0.0921528	0.107759	0.135394	0.197049	0.192406	0.177982
PG 36:4_769.504/91.4	0.315568	0.246885	0.412471	0.453686	0.254926	0.282979	0.263128	0.271314
PG 36:3_771.52/91	1.8313	1.28545	0.669585	0.709113	1.22166	1.74031	1.20978	1.18975
PG 36:2_773.534/90.9	5.39672	3.80161	1.77571	1.9155	4.06735	5.36801	4.03744	3.80367
PG 36:1_775.547/91	2.90569	1.84387	1.00257	1.20552	1.77551	2.49769	3.24714	3.11122
PG 37:7_777.469/94.1	0.00285507	0.00659743	0.00928457	0.00592674	0.00554008	0.00336601	0.00286295	0.00404422
PG 36:0_777.566/94.4	0.0734814	0.041541	0.0251246	0.0230955	0.046751	0.0660044	0.0963363	0.0542442
PG 37:4_783.518/90.1	0.00127075	0.00339306	0.0149288	0.0142671	0.000209005	0.00164749	0.00470472	0.00624452
PG 38:8_789.469/92.7	0.0238721	0.0220913	0.00993725	0.0103325	0.0198095	0.0188744	0.0121615	0.010609
PG 37:1_789.566/91.2	0.0109379	0.0117983	0.0125735	0.0166229	0.00850549	0.00837148	0.0285334	0.0266371
PG 38:6_793.503/90.7	0.108404	0.14343	0.129113	0.136702	0.130037	0.113404	0.131379	0.145821
PG 38:3_799.55/90.4	0.0207872	0.00247737	0.00844923	0.00753699	0.0151634	0.021618	0.0435949	0.0131293
PG 38:2_801.566/90.7	0.0521236	0.0475792	0.123073	0.141039	0.0439864	0.055706	0.174419	0.169658
PG 39:8_803.485/92.5	0.0211699	0.0304939	0.0283354	0.0262146	0.0161448	0.0254353	0.0283024	0.0380235
PG 38:1_803.582/90.3	0.00683482	0.00581394	0.00121395	3.98178e-05	0.00415323	0.00635799	0.000655819	0.000504697
PI 28:0_753.456/104.3	0.0531936	0.0801987	0.0490911	0.0421858	0.0784523	0.0794097	0.0331733	0.0286227
PI 29:0_767.472/104.3	0.00756621	0.00832172	0.0995865	0.0737677	0.0133846	0.0111518	0.0168797	0.0290237
PI 30:1_779.473/104	0.042769	0.0515806	0.0138494	0.0134205	0.0594129	0.0555633	0.0268409	0.0264317
PI 30:0_781.488/104.1	1.40364	1.64506	0.44175	0.438886	1.87394	1.66226	0.838702	0.81928
PI 31:1_793.487/103.6	0.00666595	0.00873348	0.00253897	0.00262912	0.00902644	0.00886191	0.00486733	0.00450509
PI 31:0_795.503/104	0.0359768	0.043365	0.0126743	0.0123705	0.0435762	0.0383312	0.0173399	0.017862
PI 32:2_805.488/103.1	0.0683468	0.0803562	0.0282415	0.0311703	0.086569	0.0846386	0.0504951	0.0461642
PI 32:1_807.503/103.1	0.615255	0.696129	0.196917	0.21866	0.786858	0.752735	0.460652	0.434322
PI 32:0_809.519/105	0.0882757	0.174211	0.0652039	0.0620304	0.175837	0.153775	0.100763	0.0587613
PI 33:2_819.504/102.8	0.0175209	0.0171362	0.00673129	0.00871718	0.0195209	0.0190223	0.00975139	0.00813724
PI 33:1_821.52/102.8	0.0844988	0.093374	0.031027	0.0339919	0.106608	0.095586	0.0619516	0.0612792
PI 34:4_829.488/101.4	0.0280527	0.0337905	0.018145	0.0156009	0.0364227	0.0487145	0.0346932	0.0357041
PI 34:3_831.505/102.2	0.0892863	0.116006	0.0653245	0.0509813	0.107415	0.111866	0.0650731	0.057294
PI 34:2_833.521/102.6	2.07255	0.935824	1.12502	0.930155	2.73359	2.52511	1.08037	1.00573
PI 34:1_835.534/102.7	4.57609	5.03959	1.74684	1.8906	5.59093	5.15224	3.87789	3.5034
PI 35:4_843.503/100.9	0.0157094	0.0141892	0.00291853	0.00478245	0.01435	0.0133731	0.00841443	0.00870041
PI 35:3_845.518/101.7	0.0101802	0.0101819	0.00837028	0.00955104	0.00601105	0.0114553	0.00979912	0.00564999
PI 35:2_847.534/102.2	0.0607072	0.0590553	0.0670693	0.0682585	0.0660086	0.0632806	0.0707102	0.0689142
PI 35:1_849.55/102.5	0.0734244	0.0794093	0.0455337	0.0480746	0.0909956	0.08693	0.0817092	0.0735299
PI 36:5_855.504/100.7	0.0595255	0.0655878	0.0365617	0.0336759	0.0462972	0.0621135	0.0739911	0.0663357
PI 36:4_857.52/100.7	3.26522	3.23278	1.16286	1.16868	2.57057	3.21051	2.66581	2.48651
PI 36:3_859.534/102	0.410726	0.0179984	0.542094	0.66693	0.00413208	0.300251	0.545729	0.553735
PI 36:2_861.549/101.9	1.5527	1.57591	2.35304	2.64884	1.52784	1.57671	2.60344	2.2965
PI 36:1_863.562/102.1	0.0342834	0.225843	0.204967	0.136885	0.259814	0.265554	0.522213	0.494677
PI 37:5_869.519/100.1	0.00563149	0.00646851	0.00733799	0.00454637	0.00486148	0.00611734	0.0119947	0.00947721
PI A38:5_869.555/99.4	0.0151737	0.0163428	0.0391085	0.0385716	0.00954731	0.0104207	0.0447803	0.0462394
PI 37:4_871.534/100.2	0.066555	0.0609295	0.142694	0.162263	0.0386148	0.054111	0.154211	0.145734
PI 37:3_873.55/101.4	0.00519095	0.0095802	0.014767	0.00486361	0.00507464	0.00509408	0.00135346	0.000143753
PI 37:2_875.566/101.6	0.00911171	0.00775646	0.0134757	0.0128387	0.00750162	0.0073638	0.0130802	0.0134817
PI 38:6_881.52/100	0.16683	0.158474	0.15515	0.153634	0.120351	0.150272	0.240924	0.219692
PI 38:5_883.536/99.9	1.07687	1.09337	1.56671	1.646	0.72757	0.957344	2.33983	2.18658
PI 38:4_885.55/100	6.11745	5.79244	16.2682	17.4572	3.80199	5.11873	15.2354	14.4091
PI 38:3_887.564/103.1	0.0187201	0.0415411	0.176819	0.285655	0.0513817	0.00286534	0.0261813	0.0101827
PI 38:2_889.579/103.1	0.0221978	0.125045	0.116706	0.120595	0.00136182	0.0160677	0.0552512	0.111343
PI 39:5_897.55/99.6	0.0183275	0.0187739	0.0321956	0.0407462	0.0140589	0.0175023	0.052395	0.0507578
PI 39:4_899.565/99.6	0.0301646	0.0293351	0.0693921	0.0827467	0.0190904	0.0256875	0.0816872	0.0752849
PI 40:8_905.519/98.9	0.0271396	0.0348982	0.0769008	0.0740928	0.0229337	0.0282369	0.0858537	0.084136
PI 40:7_907.535/99	0.0532724	0.051104	0.0875544	0.0953013	0.0363787	0.0415836	0.116169	0.10059
PI 40:6_909.55/99.5	0.359075	0.358049	0.533832	0.549493	0.274971	0.301397	0.598326	0.58117
PI 40:5_911.565/99.6	0.377483	0.379668	0.578112	0.623488	0.256927	0.32831	0.926446	0.897395
PI 40:4_913.581/99.8	0.291525	0.272758	0.391999	0.429152	0.193654	0.257705	0.838597	0.773185
PI 42:9_931.534/99.2	0.0186111	0.00859426	0.0193573	0.0165635	0.0127523	0.0135083	0.0137353	0.018708
PI 42:8_933.55/98.8	0.0346391	0.0212142	0.03403	0.035271	0.0248909	0.0158444	0.0617078	0.0652503
PI 42:7_935.565/98.5	0.00684094	0.00684345	0.0156951	0.0125976	0.00690177	0.00583049	0.0242446	0.0139128
PI 42:6_937.581/98.9	0.0095132	0.00809016	0.0102804	0.00833055	0.00767439	0.00712483	0.0134538	0.0200722
PI 42:5_939.597/99	0.00626471	0.0074761	0.00633901	0.00493604	0.00513606	0.00673018	0.010165	0.0105413
PI 44:11_955.536/100.7	0.0167715	0.0146012	0.00547776	0.00349055	0.0101006	0.0131717	0.0193616	0.0172176
PI 44:9_959.568/101.3	0.00640676	0.0059326	0.00741342	0.00963176	0.00604413	0.00692638	0.0053156	0.00523466
PI 46:11_983.567/99.9	0.0286604	0.0201366	0.073395	0.0867232	0.0153383	0.0223885	0.0452848	0.0426619
PE A30:1_646.482/110.4	0.223672	0.118668	0.0409512	0.0509721	0.20034	0.152443	0.0904587	0.0873442
PE 30:1_660.462/111.2	0.249388	0.164725	0.0448341	0.0555599	0.215279	0.128153	0.12542	0.0969368
PE A31:1_660.498/110.3	0.258437	0.123321	0.0757016	0.0791698	0.193916	0.143376	0.0975857	0.0748233
PE 30:0_662.477/111.5	1.06872	1.04381	0.290402	0.306182	1.26465	1.22924	0.591329	0.521734
PE A32:2_672.498/109.2	0.238026	0.146341	0.113829	0.161532	0.177275	0.140883	0.143764	0.127286
PE A32:1_674.513/110.4	4.44677	2.07766	0.632973	0.704951	3.47073	2.47663	1.5489	1.42588
PE A32:0_676.529/112.2	0.136734	0.0844739	0.0263888	0.0230079	0.160809	0.134314	0.0955004	0.0811297
PE 32:2_686.477/110.4	0.81985	0.760984	0.23603	0.273732	0.78625	0.868333	0.514653	0.457147
PE A33:2_686.513/108.6	0.82622	0.795112	0.279256	0.097451	0.825873	0.878419	0.534567	0.473313
PE 32:1_688.493/110.4	1.194	1.0883	0.400387	0.473959	1.14954	1.19311	0.825317	0.726523
PE A33:1_688.529/110.1	0.770276	0.420847	0.433899	0.543449	1.4087	0.460411	0.885332	0.772272
PE 32:0_690.509/111.2	0.263435	0.22774	0.18455	0.197898	0.139157	0.219908	0.153582	0.146295
PE A34:3_698.514/108.6	0.727649	0.466457	1.03119	1.17805	0.448757	0.479838	0.575823	0.591045
PE 33:2_700.493/110	0.13294	0.11394	0.868798	1.09382	1.06756	0.101363	1.02405	1.29612
PE A34:2_700.529/109	2.31514	1.44345	2.16245	2.38185	1.68241	1.4811	1.82162	1.82446
PE 33:1_702.509/110	0.00317159	0.00738781	0.0166955	0.0196713	0.00998326	0.0174962	0.0132566	0.0160177
PE A34:1_702.545/110.4	3.96243	2.24335	0.800164	0.894069	3.46872	2.59251	1.62003	1.53924
PE A34:0_704.559/111.6	0.118503	0.0840044	0.0330592	0.0424401	0.099308	0.0892424	0.0675525	0.0768491
PE A35:5_708.498/107	0.0978231	0.0967201	0.319507	0.299967	0.0699921	0.0832833	0.0957498	0.105428
PE 34:4_710.478/109.2	0.163732	0.142737	0.0733593	0.0676463	0.137632	0.151765	0.0883011	0.0826468
PE 34:3_712.494/109.5	1.44587	0.934781	0.441373	0.513524	1.14058	1.315	0.746016	0.672447
PE A35:3_712.529/108	0.0885579	1.25353	0.174215	0.61247	1.13236	1.29447	0.741149	0.0825217
PE 34:2_714.509/109.7	14.1529	11.4079	4.29712	5.03814	10.8316	11.5995	6.42272	5.68308
PE A35:2_714.545/107.6	4.77914	1.93737	0.173136	0.126197	4.8132	2.67036	0.979519	1.8418
PE 34:1_716.522/109.3	4.64283	4.48979	2.6392	3.14363	4.21136	4.46725	3.88277	3.54731
PE A36:6_720.499/106.8	0.135688	0.144397	0.50113	0.493557	0.101018	0.107813	0.219361	0.224809
PE A36:5_722.514/106.6	3.95478	3.83973	12.6176	12.9757	2.7123	3.39877	8.11362	8.37973
PE A36:4_724.53/107.9	0.319616	0.311567	1.37352	1.13835	0.405365	0.378269	0.226517	0.977432
PE 35:3_726.508/109.2	0.177916	0.176993	0.45493	0.624084	0.136954	0.189639	0.0913319	0.0787621
PE A36:3_726.545/107.9	0.86471	0.592095	1.77393	1.68198	0.525226	0.550763	0.857403	0.851495
PE 35:2_728.524/109.3	0.520587	0.440171	0.28432	0.333966	0.356531	0.427286	0.221662	0.315983
PE A36:2_728.561/108.4	0.623968	0.439951	0.81168	0.846398	0.489606	0.456064	0.687579	0.641913
PE 35:1_730.541/109.5	0.146816	0.166448	0.23921	0.306446	0.0984432	0.148778	0.249598	0.232822
PE A37:6_734.514/106.6	0.0638954	0.0655545	0.248296	0.280315	0.0474519	0.058003	0.0855565	0.0877265
PE 36:5_736.494/108.5	0.278014	0.319577	0.479738	0.780691	0.372932	0.249692	1.04662	0.941407
PE A37:5_736.53/106.2	0.719817	0.692999	2.73075	2.91659	0.492987	0.55283	1.35167	1.49595
PE 36:4_738.509/109	7.72243	10.0316	3.50397	2.75754	7.25244	6.56005	4.25026	2.69439
PE 36:3_740.524/108.8	17.7831	15.8296	3.19085	3.69759	15.16	15.9965	7.98839	8.07569
PE 36:2_742.538/109	8.87906	9.98169	10.1755	12.6822	9.10017	8.90715	8.68601	8.45751
PE 36:1_744.554/109.6	0.507133	2.67112	4.99353	8.67682	0.278845	0.331014	3.6859	4.23944
PE A38:7_746.515/106	1.0263	1.06643	2.70325	3.13725	0.792792	0.9158	1.64952	1.73664
PE A38:6_748.53/106.2	4.13879	4.11649	9.60479	11.1157	2.98857	3.37444	1.09569	7.59134
PE A38:5_750.543/106.1	6.92363	6.5908	20.1914	21.7194	4.82234	5.83351	15.0181	14.7909
PE 37:4_752.523/107.6	0.0446765	0.0582281	0.185669	0.207735	0.0433801	0.0322817	0.148051	0.0958519
PE 37:3_754.539/109.8	0.256971	0.244073	0.153118	0.19998	0.227271	0.379995	0.156062	0.155553
PE 37:2_756.555/109.5	0.144554	0.105553	0.0889473	0.162611	0.0957847	0.109693	0.107775	0.125986
PE 38:7_760.494/107.9	0.206961	0.277291	0.176537	0.174738	0.136344	0.16897	0.104841	0.208293
PE A39:7_760.529/106	0.134161	0.318014	0.448369	0.342684	0.0962727	0.234041	0.187075	0.190701
PE 38:6_762.51/107.4	3.7335	0.818247	2.45504	2.21869	3.45492	3.55128	2.96148	2.908
PE A39:6_762.545/106.3	3.70011	3.94099	0.556144	0.646914	3.483	3.52593	0.482931	0.502869
PE 38:5_764.524/107.4	2.75668	3.18771	3.52268	3.26065	2.15791	2.48549	2.72243	2.6943
PE A39:5_764.56/106.1	0.0221818	0.0248916	0.52361	0.568026	0.0232831	0.0234693	0.24955	0.477163
PE 38:4_766.539/107.2	6.4035	6.55657	16.547	15.7338	4.52527	5.40787	9.80065	9.93124
PE 38:3_768.554/108.8	3.39457	2.34228	2.00379	1.66706	2.09742	2.25922	1.20339	1.64126
PE 38:2_770.57/109.6	0.0182507	0.0755457	0.00314544	0.00518478	0.0164152	0.109039	0.244192	0.117835
PE 39:8_772.49/110.9	0.0920181	0.102765	0.0338974	0.0232846	0.110723	0.0833274	0.0970383	0.119211
PE A40:8_772.53/105.6	0.57483	0.591825	1.36648	1.56363	0.455184	0.47688	0.841567	0.882705
PE 38:1_772.587/109.2	0.093839	0.0550055	0.165162	0.213532	0.0756557	0.0553695	0.0907779	0.0934193
PE A40:7_774.545/105.6	1.63926	1.64491	3.51142	4.08352	1.31459	1.38031	2.70413	2.74745
PE A40:6_776.56/106.2	2.28807	2.34575	1.86317	2.47455	1.66711	1.95882	3.99991	4.33702
PE 39:5_778.54/108.8	0.149551	0.168122	0.135462	0.132384	0.143621	0.13673	0.0943019	0.0685486
PE A40:5_778.574/106.4	1.26492	1.19949	1.62326	2.17876	0.936247	1.01018	3.45968	3.57332
PE 39:4_780.555/109	0.281374	0.256184	0.26071	0.4432	0.22602	0.252787	0.186929	0.531796
PE A40:4_780.592/107.8	0.233881	0.200902	0.15726	0.105582	0.177723	0.20015	0.177899	0.268199
PE 39:3_782.571/109.7	0.0918366	0.0865471	0.150714	0.146544	0.103136	0.112093	0.117212	0.0593388
PE 39:2_784.586/109.9	0.011168	0.00390653	0.082068	0.114177	0.00327014	0.0087603	0.0630176	0.0709528
PE 40:8_786.508/106.3	0.163605	0.199096	0.147578	0.162313	0.135844	0.169284	0.151718	0.154693
PE 40:7_788.524/106.9	0.822931	1.05881	0.885495	0.84961	0.712238	0.778934	0.795546	0.788954
PE A41:7_788.56/106.4	0.0229188	0.0195549	0.136319	0.147385	0.0175906	0.012468	0.0882769	0.100008
PE 40:6_790.54/106.8	1.96716	2.18649	2.47372	2.46586	1.59304	1.7837	2.22484	2.28372
PE A41:6_790.575/106.9	0.00365397	0.00721944	0.174957	0.195516	0.00376691	0.00402921	0.116933	0.120622
PE 40:5_792.554/107	1.82683	2.05717	2.78288	2.60914	1.11637	1.52429	2.49935	2.71718
PE 40:4_794.569/107.1	1.79644	2.06355	2.95161	2.96521	1.24844	0.195534	3.10416	3.27987
PE 40:2_798.602/107.8	0.0644249	0.0706976	0.132607	0.118291	0.0494305	0.0581107	0.115306	0.0773906
PE A42:8_800.56/105.4	0.0484489	0.0454783	0.0828259	0.0915855	0.0372451	0.0334932	0.067467	0.0719707
PE 40:1_800.618/108	0.0709679	0.0571716	0.140423	0.136214	0.0497328	0.0625185	0.123535	0.122526
PE A42:7_802.576/105.1	0.0817309	0.081047	0.154888	0.157435	0.0613656	0.0647187	0.129663	0.143916
PE A42:6_804.592/105.2	0.0779672	0.0780071	0.146289	0.150966	0.0650383	0.0702173	0.161688	0.175416
PE 41:5_806.57/107.9	0.0900328	0.100069	0.205207	0.203362	0.0754664	0.0484741	0.0977744	0.11512
PE A42:5_806.608/105.7	0.0680136	0.0713584	0.0927206	0.182737	0.0600045	0.0525301	0.0725366	0.0912273
PE 42:8_814.54/106	0.0563926	0.0685093	0.0677819	0.077432	0.0521984	0.0518606	0.0725591	0.0741156
PE 42:7_816.556/106.3	0.0536366	0.0608052	0.0970428	0.095986	0.041529	0.0451356	0.0665052	0.0860318
PE 42:6_818.571/106.4	0.0534404	0.0626182	0.104903	0.118066	0.038567	0.0489917	0.0681227	0.0780711
PE 42:5_820.587/106.3	0.0613176	0.0618198	0.121255	0.139793	0.044635	0.0528466	0.0946532	0.0922105
PE 42:4_822.603/106.5	0.0405586	0.0363281	0.0894807	0.0830232	0.0282065	0.0283172	0.0490429	0.056202
PS 34:2_758.498/131.4	1.09115	1.07071	0.874905	0.880277	0.962496	1.28711	0.835634	0.821919
PS 34:1_760.514/131.9	1.0468	1.01617	2.51793	2.78122	0.718183	0.979653	1.82025	1.7448
PS 34:0_762.528/132.3	0.00334261	0.0021724	0.0126555	0.0153378	0.00227327	0.308173	0.00802059	0.00697567
PS 35:1_774.53/131.4	0.234267	0.212939	0.798583	0.937313	0.158055	0.208948	0.467873	0.468122
PS 36:4_782.5/130.6	0.551048	0.549218	0.475874	0.45222	0.500245	0.643963	0.41925	0.380911
PS 36:3_784.515/130.2	1.21578	0.282992	1.61863	1.71234	1.04398	1.40285	1.21332	1.14694
PS 36:2_786.53/130.6	6.76939	6.14117	16.7985	18.9172	4.66603	5.95723	4.57471	7.76465
PS 36:1_788.544/130.9	6.8577	6.62415	26.998	30.6239	4.79394	6.04278	15.5705	15.0067
PS 38:6_806.499/127.6	0.153285	0.160384	0.190044	0.021491	0.154362	0.184176	0.231914	0.193736
PS 38:5_808.514/127.2	0.382578	0.358301	0.804244	0.857902	0.270886	0.358146	0.454035	0.433958
PS 38:4_810.53/126.9	3.33245	3.13056	11.1869	12.7858	2.00774	2.81602	4.00768	3.89495
PS 38:3_812.545/129	3.91527	3.47128	8.18356	8.40215	2.30503	3.13281	5.04696	4.9027
PS 38:2_814.561/131.8	0.156942	0.154498	0.271363	0.532936	0.111607	0.149501	0.283211	0.227408
PS 40:7_832.514/124.4	0.093998	0.103786	0.1461	0.156524	0.0746516	0.100668	0.123487	0.115143
PS 40:6_834.53/124.8	1.23053	1.20387	1.66508	1.90806	0.791422	1.11347	1.59476	1.51911
PS 40:5_836.545/124.8	2.44229	2.362	2.66225	2.97491	1.44715	2.09583	3.22713	3.10726
PS 40:4_838.56/126.2	3.13604	2.81344	4.63473	5.24478	1.67825	2.53376	5.28154	4.81181
PS 42:6_862.561/127.7	0.0262821	0.0868979	0.0569643	0.0507032	0.0863981	0.0721788	0.0640965	0.0651202
PS 42:5_864.576/127.5	0.719977	0.722184	0.26618	0.275698	0.739812	0.821104	0.261154	0.23572
PT 34:4_768.483/142.2	0.154339	0.158132	0.0318416	0.0355792	0.101565	0.126211	0.0681833	0.0658149
PT 34:2_772.514/144.3	0.267631	0.251376	0.0640941	0.0714145	0.209978	0.220509	0.0764489	0.0691303
PT 36:5_794.499/140.2	0.24632	0.285045	0.084164	0.08669	0.150131	0.171674	0.0898022	0.0800176
PT 36:4_796.514/139.8	8.01383	8.03504	1.85567	1.92102	4.89611	5.66589	3.02368	2.83444
PT 38:7_818.497/140	0.052209	0.041173	0.0127864	0.0132551	0.0366098	0.03424	0.0237323	0.0218804
PT 38:6_820.515/138	0.207432	0.216711	0.0552125	0.0509462	0.154988	0.183527	0.0656991	0.0685865
PT 38:5_822.53/137.7	1.61018	1.8053	0.418705	0.424875	1.33975	1.40915	0.685304	0.650078
PT 38:4_824.545/137.9	5.63765	5.9846	2.18037	2.22733	5.62458	5.62936	2.75922	2.55848
PT 40:7_846.53/137.1	0.00683682	0.00430887	0.0119243	0.00353902	0.00490544	0.00563613	0.00744575	0.00662703
PT 40:6_848.547/136.3	0.658014	0.770539	0.316766	0.320196	0.657007	0.635166	0.410679	0.389735
PT 40:5_850.561/136.1	21.8386	22.1133	7.13707	7.10477	24.8701	23.3394	13.889	13.3714
PT 41:5_864.574/134.7	0.0251408	0.0533067	0.011663	0.0138769	0.128061	0.0396706	0.0167644	0.0867235
PT 42:9_870.529/134.5	0.118945	0.158564	0.0729285	0.0764706	0.10026	0.110569	0.10723	0.107486
PT 42:8_872.544/134.3	0.105693	0.136549	0.0724599	0.0674761	0.0571158	0.125786	0.18918	0.172667
PT 42:7_874.562/134.4	0.0691904	0.154568	0.133818	0.111622	0.0841561	0.116301	0.0966607	0.0824221
PT 42:6_876.575/135.2	0.228537	0.175866	0.235054	0.243713	0.18948	0.159572	0.1884	0.1875
PT 42:5_878.593/134.7	1.22688	1.49254	0.424051	0.268255	0.905753	1.59188	0.50831	0.779968
PT 42:4_880.605/134.4	0.200878	0.348979	0.145407	0.164065	0.315212	0.141377	0.199729	0.143349
PC(fmt) A28:0_708.519/175.4	0.0514421	0.0337668	0.0522947	0.0586332	0.0310591	0.0382877	0.0377359	0.0313818
PC(fmt) A29:1_720.519/169.2	0.0533046	0.0550646	0.0321354	0.0370714	0.0599667	0.038351	0.0529694	0.0441495
PC(fmt) 28:0_722.498/174.1	9.10502	8.64466	2.36578	2.36665	8.33991	9.04033	4.71984	4.48289
PC(fmt) A30:1_734.535/167.8	0.752542	0.546269	0.544493	0.620471	0.828308	0.63984	0.666114	0.68919
PC(fmt) 29:0_736.514/172.7	1.75257	1.6894	0.681352	0.753076	1.71079	1.6305	0.957296	0.871865
PC(fmt) A30:0_736.55/173.1	0.709974	0.369617	0.235942	0.283656	0.551173	0.447833	0.478391	0.48773
PC(fmt) 30:2_746.499/170.6	0.10208	0.108247	0.0824939	0.0940416	0.123992	0.124845	0.0967943	0.0974924
PC(fmt) A31:2_746.535/165.9	0.0203904	0.0122782	0.0625036	0.0717133	0.0155591	0.0158459	0.0344266	0.0609339
PC(fmt) 30:1_748.515/171.1	2.93109	3.10805	0.544468	1.68027	2.99354	2.98076	2.33585	2.38397
PC(fmt) A31:1_748.55/166.8	0.91117	0.801	0.622568	0.61251	1.00156	0.810461	0.755109	0.751866
PC(fmt) 30:0_750.53/171.3	170.326	188.86	62.8237	64.4399	173.314	172.819	115.119	105.082
PC(fmt) A32:3_758.534/164.4	0.0411805	0.0436621	0.122446	0.131864	0.0277536	0.0208106	0.0651807	0.0655874
PC(fmt) A32:2_760.55/163.9	0.496121	0.318861	0.860889	0.88362	0.397814	0.323921	0.663857	0.576585
PC(fmt) 31:1_762.529/169.7	0.54564	0.630952	0.814752	0.84837	0.449252	0.492939	0.745989	0.717351
PC(fmt) A32:1_762.566/165.6	6.54733	4.1963	3.10822	3.17906	6.00754	4.98365	5.2101	5.29857
PC(fmt) 31:0_764.545/170.2	4.23712	4.63173	3.59034	3.87146	3.921	3.64134	3.66518	3.25407
PC(fmt) A32:0_764.58/170.7	3.33215	2.2019	1.02385	1.07278	2.74309	2.37266	2.76536	2.65503
PC(fmt) A33:3_772.55/163.5	0.100657	0.112081	0.178641	0.216325	0.0999152	0.0881022	0.150515	0.116167
PC(fmt) 32:2_774.53/168.2	2.41262	3.91427	3.30617	4.01202	3.30427	4.20374	3.67794	3.97743
PC(fmt) A33:2_774.566/162.9	0.316556	0.257844	0.218136	0.235647	0.251403	0.22958	0.211236	0.23659
PC(fmt) 32:1_776.546/167.9	19.092	20.7469	16.5306	8.0783	19.0442	20.2083	20.6033	19.9511
PC(fmt) A33:1_776.581/164	0.771904	0.416735	0.110475	0.197164	0.654233	0.525735	0.437652	0.31879
PC(fmt) 32:0_778.559/168.7	21.6318	15.7624	25.5682	26.8312	11.6947	12.7409	25.3376	24.6892
PC(fmt) A34:5_782.535/158	0.0881841	0.125023	0.258309	0.283937	0.075009	0.0820044	0.172296	0.179922
PC(fmt) A34:4_784.551/160.8	0.104302	0.100487	0.280484	0.290775	0.101229	0.0450682	0.120455	0.159196
PC(fmt) A34:3_786.566/161.3	1.47919	1.10426	1.92953	1.89683	0.96917	0.932923	1.2987	1.39012
PC(fmt) A34:2_788.581/161	2.22411	1.5949	1.61107	1.49453	1.75175	1.49449	1.72301	1.74625
PC(fmt) 33:1_790.562/166.8	1.52456	1.88915	2.34219	2.13407	1.49449	1.6999	2.028	1.99718
PC(fmt) A34:1_790.597/166.8	3.27906	2.10003	1.7111	1.40573	2.684	2.22497	2.78447	2.78389
PC(fmt) 33:0_792.577/167.8	0.377819	0.506686	1.05569	0.935578	0.0045847	0.221001	0.456147	0.598972
PC(fmt) A34:0_792.612/168.5	0.8171	0.568671	0.345371	0.36072	0.858813	0.755531	1.05292	1.05906
PC(fmt) A35:5_796.55/156.7	0.382402	0.397423	0.91567	1.03636	0.276593	0.322504	0.582824	0.625261
PC(fmt) 34:4_798.531/164.5	0.660581	0.130239	0.759535	0.354108	0.150366	0.203655	0.18655	0.250466
PC(fmt) A35:4_798.565/160.7	0.027128	0.0563728	0.134263	0.121252	0.0244269	0.0212788	0.0590835	0.0654547
PC(fmt) 34:3_800.546/165.1	4.71192	4.1166	4.75517	5.10157	3.43528	3.91676	4.91936	4.53078
PC(fmt) A35:3_800.581/159.7	0.139314	0.0592324	0.107236	0.170977	0.0841868	0.0626937	0.0918177	0.126219
PC(fmt) 34:2_802.562/165.5	65.5194	60.6226	48.4936	47.1316	60.7407	62.996	49.2125	43.4001
PC(fmt) A35:2_802.597/159.4	0.155401	0.0790335	0.93043	0.957962	0.116127	1.252	0.106904	0.133557
PC(fmt) 34:1_804.574/165.5	42.0065	48.8969	35.0253	37.2453	40.0254	46.228	54.927	50.7477
PC(fmt) 34:0_806.592/169.7	14.6264	3.74158	3.60918	1.86027	4.04801	2.44996	3.27799	2.34797
PC(fmt) A36:6_808.55/155.2	0.3404	0.316602	0.654386	0.714215	0.224486	0.23812	0.401252	0.373964
PC(fmt) A36:5_810.566/154.9	4.37766	3.97032	8.36623	9.31081	3.28591	3.68377	6.48559	6.23132
PC(fmt) A36:4_812.582/159.1	1.08163	0.818853	1.8926	1.97023	0.758247	0.755125	1.66276	1.76828
PC(fmt) 35:3_814.56/163.4	0.772496	0.754285	0.7809	0.897945	0.691257	0.770152	0.651419	0.611856
PC(fmt) A36:3_814.598/157.5	0.341495	0.194352	0.509144	0.643918	0.225141	0.139803	0.160925	0.00204237
PC(fmt) A36:3_814.596/163.5	0.529405	0.202526	0.56611	0.568681	0.492813	0.625428	0.433077	0.447789
PC(fmt) 35:2_816.576/163.5	2.29379	2.28585	3.23911	2.70139	2.10822	2.16995	2.29471	2.15829
PC(fmt) A36:2_816.612/163.2	1.95776	2.09462	2.22494	2.28071	2.0194	1.97835	1.94189	0.165052
PC(fmt) 35:1_818.593/163.8	0.882619	0.844073	1.08859	1.3385	0.780034	0.779838	1.35635	1.48609
PC(fmt) A36:1_818.63/158.9	0.0914073	0.158431	0.158463	0.110319	0.113793	0.215881	0.171429	0.112534
PC(fmt) A37:7_820.55/154.3	0.0438966	0.0456979	0.0609526	0.0734626	0.0405983	0.057918	0.0368233	0.0420975
PC(fmt) 35:0_820.608/165.9	0.418916	0.33621	0.21178	0.130207	0.259401	0.277949	0.0832368	0.242758
PC(fmt) A36:0_820.643/166.4	0.455729	0.409348	0.293389	0.245144	0.0745609	0.294672	0.295119	0.0679407
PC(fmt) A37:6_822.565/157.9	0.144843	0.324111	0.270169	0.31618	0.457879	0.328871	0.338189	0.418933
PC(fmt) 36:5_824.547/158.8	1.88337	1.9512	2.10374	2.27576	1.43946	1.6285	1.76076	1.81313
PC(fmt) A37:5_824.582/153.8	0.468261	0.417798	1.20207	1.24957	0.328945	0.344569	0.679614	0.682875
PC(fmt) 36:4_826.562/158.6	32.843	22.9693	23.3243	28.3224	24.7904	19.6485	24.8067	24.9779
PC(fmt) 36:3_828.577/161.8	79.3388	78.9059	36.1229	34.4632	68.1044	73.0252	43.94	43.3705
PC(fmt) 36:2_830.59/161.5	69.5842	72.6509	55.0825	56.5193	65.9922	69.9562	55.6895	54.5706
PC(fmt) A38:7_834.566/152.7	0.481853	0.450546	1.00603	1.02901	0.354728	0.363976	0.589342	0.616872
PC(fmt) A38:6_836.582/152.6	1.89346	1.74261	4.68906	4.90229	1.43431	1.43768	2.75278	2.79995
PC(fmt) A38:5_838.597/153.8	2.26127	0.00337996	4.75504	5.0146	1.53205	1.68193	4.08796	4.22045
PC(fmt) 37:4_840.577/157	0.930623	0.818538	1.05755	1.30251	0.629639	0.707038	0.867421	0.946999
PC(fmt) A38:4_840.612/157.2	0.444116	0.353049	0.582858	0.723031	0.32379	0.287345	1.12594	1.21806
PC(fmt) 37:3_842.591/160.5	0.358684	0.397574	0.105168	0.564705	0.32349	0.342128	0.365452	0.418759
PC(fmt) A39:8_846.562/155.5	0.0303943	0.0190672	0.00602747	0.0125998	0.109786	0.0204719	0.153943	0.0223807
PC(fmt) 38:7_848.547/156.9	0.418267	0.442523	0.316043	0.3384	0.29336	0.370516	0.270875	0.305442
PC(fmt) A39:7_848.578/158.3	0.331379	0.305819	0.023845	0.0289112	0.513821	0.246874	0.394962	0.47867
PC(fmt) 38:6_850.562/156.5	8.17188	8.07	5.02781	5.3545	7.04626	7.70982	6.00841	5.71982
PC(fmt) A39:6_850.598/152	1.08794	1.18591	0.102729	0.684067	0.991726	1.09769	0.648683	0.0603572
PC(fmt) 38:5_852.577/155.9	29.7343	28.2101	15.7482	17.8341	23.143	26.3257	22.1913	20.6753
PC(fmt) 38:4_854.59/156.1	33.0513	30.5535	33.3324	37.3689	25.3836	27.9352	29.2146	28.1571
PC(fmt) 38:3_856.607/160.7	2.94038	1.65974	6.765	7.84694	1.50936	1.35233	1.15489	3.12654
PC(fmt) 38:2_858.62/158.5	0.0571393	0.275313	0.0725576	0.0818223	0.0773421	0.218794	0.00949437	0.0261712
PC(fmt) A39:2_858.661/158.2	0.0977174	0.11703	0.132542	0.123714	0.169355	0.139069	0.133182	0.142487
PC(fmt) A40:8_860.581/150.3	0.791271	0.078619	0.29255	0.30434	0.0684976	0.0775542	0.131768	0.136252
PC(fmt) A39:1_860.672/157	0.0491628	0.0799837	0.0988179	0.0842676	0.138678	0.0793566	0.0777104	0.101269
PC(fmt) A40:7_862.595/154.2	0.0733493	0.0660234	0.0724136	0.0767901	0.0567088	0.0551401	0.101044	0.117219
PC(fmt) 39:6_864.575/155.6	0.179991	0.188869	0.0964871	0.079579	0.303474	0.177602	0.349318	0.125643
PC(fmt) A40:6_864.613/151.3	0.586252	0.457083	0.647967	0.587278	0.632265	0.566813	0.705289	0.730332
PC(fmt) 39:5_866.592/156.1	0.441653	0.449747	0.32783	0.399484	0.338207	0.415038	0.395542	0.40208
PC(fmt) A40:5_866.627/155.7	0.274142	0.510998	0.341767	0.357348	0.376871	0.46995	0.509077	0.532039
PC(fmt) 39:4_868.608/156	0.299155	0.258965	0.306531	0.326592	0.226558	0.224738	0.293325	0.28735
PC(fmt) A40:4_868.643/156.1	0.315551	0.353129	0.150906	0.162858	0.372331	0.368531	0.0228682	0.00568344
PC(fmt) 40:8_874.562/153.3	1.22108	1.29276	0.626134	0.635208	1.01631	1.08579	0.734237	0.716713
PC(fmt) 40:7_876.578/153.6	4.99934	5.18392	1.89099	2.06369	4.34236	4.65965	2.70158	2.68405
PC(fmt) 40:6_878.592/154.9	10.5337	10.2787	4.51607	4.81389	9.60959	10.4931	6.91234	6.59956
PC(fmt) 40:5_880.605/154.5	10.4586	10.7083	4.31905	4.43841	9.23488	10.6546	8.2481	7.87307
PC(fmt) 40:4_882.62/154.8	1.64608	0.354481	1.58107	1.84645	0.909776	1.3099	1.14995	1.24627
PC(fmt) 40:4_882.625/150.1	0.27352	0.287663	0.344374	0.405777	0.183213	0.200506	0.136053	0.127018
PC(fmt) 40:3_884.638/157.6	0.090769	0.11779	0.148294	0.196751	0.118673	0.077605	0.104778	0.0788066
PC(fmt) 40:0_890.682/152.5	0.0779575	0.0719357	0.102128	0.11324	0.0898043	0.0757701	0.0901371	0.075498
PC(fmt) A42:6_892.643/148.6	6.66691	7.2859	0.668454	5.0851	6.43523	5.84387	6.23386	6.47102
PC(fmt) 42:10_898.562/149.6	0.108177	0.14066	0.0593773	0.0688384	0.0857057	0.10655	0.0620918	0.0812711
PC(fmt) 42:9_900.577/150.9	0.440994	0.463542	0.270217	0.265365	0.372764	0.384622	0.334865	0.327058
PC(fmt) 42:5_908.638/149	0.220476	1.08196	0.239132	0.202047	0.200022	0.354597	0.182871	0.188743
PC(fmt) 42:4_910.656/155.1	0.0408937	0.0423516	0.0700309	0.0853012	0.026944	0.0265514	0.054458	0.0434301
PC(fmt) 44:10_926.591/148.9	0.0698848	0.0712736	0.0431116	0.0466147	0.0494417	0.0563835	0.059794	0.0602283
PC(fmt) 44:9_928.607/149.7	0.0839366	0.0983977	0.0640611	0.0909014	0.0728841	0.0748167	0.111992	0.096757
PC(fmt) 44:8_930.624/149.7	0.079364	0.101582	0.0829612	0.0765024	0.0514055	0.0724936	0.103769	0.0935918
PC(fmt) 44:3_940.701/151.4	0.034241	0.0315289	0.0246266	0.0264138	0.0365236	0.0380369	0.0318649	0.0332792

## Sheet: TgPIS-mAID-3xHA
	-IAA				+IAA
	Sample 1	Sample 2	Sample 3	Sample 4	Sample 1	Sample 2	Sample 3	Sample 4
PG A28:0_651.461/94.8	0.0160367	0.036947	0.0164141	0.0243246	0.0195031	0.0142699	0.0445972	0.0490591
PG A29:1_663.461/93.1	0.00290125	0.00451152	0.0127562	0.0154101	0.00447253	0.00321426	0.0257716	0.0252335
PG 28:0_665.441/94.1	0.0753597	0.194125	0.143538	0.209073	0.144338	0.0720809	0.378075	0.420994
PG A30:1_677.477/92.8	0.0559855	0.103867	0.188211	0.188702	0.0915941	0.0643837	0.322619	0.314183
PG A30:0_679.492/94.1	0.0922283	0.200923	0.099329	0.176081	0.154711	0.0832077	0.301673	0.341859
PG 30:1_691.457/93.6	0.0197535	0.039924	0.0214943	0.293762	0.0390693	0.108841	0.0438223	0.0436831
PG A31:1_691.492/92.2	0.105377	0.183634	0.33814	0.298625	0.152762	0.114885	0.583307	0.537282
PG 30:0_693.472/93.7	0.443276	0.951797	0.669192	0.806494	0.986909	0.379137	1.25553	1.32027
PG A32:2_703.492/91.6	0.0398234	0.0725267	0.127579	0.108168	0.0486121	0.0386974	0.17994	0.163468
PG A32:1_705.508/92.1	0.829059	1.43059	1.8599	1.69251	1.23927	0.949767	2.93121	2.70462
PG 31:0_707.489/93.7	0.367593	0.717673	0.492334	0.701714	0.587381	0.361931	1.09898	1.26998
PG A32:0_707.523/93.9	0.359057	0.725316	0.40604	0.660813	0.581409	0.335123	1.05894	1.23919
PG 32:2_717.472/93	0.0429395	0.0730729	0.0534933	0.0549955	0.0594306	0.0397748	0.0861629	0.0854827
PG A33:2_717.508/91.6	0.00995668	0.0123327	0.029191	0.0252791	0.0671172	0.0433283	0.0498819	0.0426777
PG 32:1_719.488/93	0.225197	0.417526	0.2814	0.287894	0.420851	0.264242	0.512064	0.490468
PG A33:1_719.523/92	0.0310534	0.0594662	0.0819638	0.0758746	0.0378084	0.0279449	0.126425	0.0948328
PG 32:0_721.503/93.2	0.436492	0.82223	0.596684	0.646822	0.569729	0.309584	0.843681	0.879924
PG A34:3_729.508/90.9	0.0171139	0.0241055	0.0371211	0.0336381	0.0158018	0.0158239	0.0556829	0.0560906
PG 33:2_731.488/92.8	0.0204336	0.0519478	0.0701974	0.0344649	0.0386128	0.0319958	0.106497	0.0955619
PG A34:2_731.523/91	0.0479664	0.0791437	0.125934	0.135864	0.053623	0.0399909	0.232973	0.222212
PG 33:1_733.503/92.5	0.0404406	0.0705737	0.0332572	0.0244989	0.0566997	0.0381318	0.056064	0.0503539
PG A34:1_733.54/92.5	0.104734	0.182668	0.2318	0.235658	0.123887	0.0999071	0.3584	0.350702
PG 33:0_735.519/93	0.00328116	0.00188851	4.11017e-05	7.66403e-05	0.000273433	5.127e-05	7.68766e-05	0.00070939
PG A34:0_735.556/94	0.0157408	0.0265159	0.0354172	0.0479488	0.0230103	0.0148482	0.0654004	0.0696092
PG 34:3_743.488/92.1	0.0357554	0.0543578	0.0436808	0.0407392	0.0485233	0.0347673	0.0639786	0.0562138
PG 34:2_745.504/92.1	0.673515	1.05585	0.647926	0.554189	0.974427	0.77519	1.24309	0.961137
PG 34:1_747.518/92	2.52624	4.16524	2.39994	2.04353	3.76089	2.77766	4.42147	3.92672
PG 34:0_749.534/94.4	0.0605393	0.128505	0.0630048	0.053254	0.063217	0.0212667	0.0951189	0.126083
PG A36:3_757.539/89.5	0.0077575	0.0145118	0.0107771	0.0108699	0.0105056	0.0070183	0.0164029	0.0215305
PG 35:2_759.518/91.3	0.0321292	0.0490473	0.0331551	0.0278965	0.040124	0.0352104	0.0483597	0.044055
PG 35:1_761.534/91.6	0.0687695	0.121076	0.0855372	0.078596	0.0817091	0.0713006	0.136541	0.108561
PG 36:4_769.504/91.4	0.129685	0.176059	0.145122	0.124016	0.140856	0.115587	0.231727	0.219552
PG 36:3_771.52/91	0.644547	0.950727	0.594644	0.50743	0.659768	0.625008	0.804948	0.692825
PG 36:2_773.534/90.9	1.76693	2.92951	1.86149	1.64037	2.10481	1.931	2.83685	2.54686
PG 36:1_775.547/91	0.78368	1.22147	1.16382	0.936662	0.0222987	0.0581677	1.91703	1.56353
PG 37:7_777.469/94.1	0.000718923	0.00172098	0.00503373	0.0136674	0.0035483	0.00304132	0.00829934	0.0186194
PG 36:0_777.566/94.4	0.0154762	0.0362886	0.0208377	0.0240445	0.0178581	0.00601135	0.0308403	0.0417256
PG 37:4_783.518/90.1	0.00152143	0.00139032	0.0021172	0.00313171	0.00238914	0.00110351	0.00540284	0.00476607
PG 38:8_789.469/92.7	0.00605627	0.0119244	0.0110116	0.0161163	0.00829544	0.0116939	0.0108766	0.014862
PG 37:1_789.566/91.2	0.00347402	0.00792295	0.00901433	0.0104037	0.00594557	0.00446516	0.0124589	0.0114381
PG 38:6_793.503/90.7	0.045643	0.0864657	0.0626864	0.0927859	0.0663154	0.046171	0.102827	0.114526
PG 38:3_799.55/90.4	0.00063785	0.00280191	0.00537478	0.00393635	0.00169204	0.000613765	0.00713427	0.0149329
PG 38:2_801.566/90.7	0.0208776	0.0338954	0.049806	0.0456458	0.02437	0.0186826	0.0741589	0.0765819
PG 39:8_803.485/92.5	0.00447541	0.0079724	0.0408519	0.0591728	0.0191329	0.0223841	0.0356775	0.0592876
PG 38:1_803.582/90.3	0.00373064	0.00512204	0.00481654	0.0100963	0.00308617	0.00368722	0.00547364	0.0142676
PI 28:0_753.456/104.3	0.0535205	0.0744194	0.0462221	0.0594603	0.022928	0.0108908	0.00472491	0.0247438
PI 29:0_767.472/104.3	0.00680861	0.00807805	0.0162852	0.0450008	0.0172451	0.03987	0.0234896	0.0174019
PI 30:1_779.473/104	0.0358658	0.0489802	0.0259553	0.0345057	0.00972244	0.00488644	0.00143619	0.00142652
PI 30:0_781.488/104.1	1.08486	1.62047	0.97898	1.27693	0.218775	0.15005	0.0264101	0.0245826
PI 31:1_793.487/103.6	0.00565671	0.006473	0.0046999	0.00700781	0.00146336	0.00111388	0.000432564	0.000183779
PI 31:0_795.503/104	0.0284419	0.0429866	0.026917	0.032477	0.00618659	0.00367633	0.000920282	0.0011149
PI 32:2_805.488/103.1	0.0554267	0.0730428	0.0444983	0.054769	0.0239467	0.0153696	0.00983532	0.00955394
PI 32:1_807.503/103.1	0.512951	0.698196	0.432632	0.52079	0.147635	0.0878208	0.041854	0.0418903
PI 32:0_809.519/105	0.0402996	0.10536	0.112082	0.081734	0.0570767	0.0200996	0.0276188	0.0308415
PI 33:2_819.504/102.8	0.0151926	0.0193581	0.0094118	0.0114798	0.00806699	0.00534523	0.00383319	0.00464054
PI 33:1_821.52/102.8	0.0684546	0.0921917	0.0627008	0.0761407	0.0238697	0.0140721	0.00827041	0.0110984
PI 34:4_829.488/101.4	0.0220451	0.0460255	0.0195733	0.0160427	0.0388327	0.0253618	0.0197585	0.0189887
PI 34:3_831.505/102.2	0.0776657	0.0929169	0.0823752	0.0976454	0.0366841	0.0258014	0.0217235	0.0448694
PI 34:2_833.521/102.6	1.88144	2.54297	0.952545	1.79879	1.15279	0.642569	0.556565	0.575936
PI 34:1_835.534/102.7	3.85119	5.25475	3.30916	3.76658	1.18362	0.683609	0.456958	0.487664
PI 35:4_843.503/100.9	0.00839526	0.0160198	0.00601124	0.00714746	0.0118379	0.0104863	0.00762248	0.00509276
PI 35:3_845.518/101.7	0.00609923	0.00760157	0.0104355	0.00986262	0.00603648	0.00347562	0.00580274	0.00726586
PI 35:2_847.534/102.2	0.0459399	0.05569	0.0501356	0.0587548	0.032442	0.0194409	0.0388924	0.0416925
PI 35:1_849.55/102.5	0.0618586	0.0812617	0.0682682	0.0760237	0.02486	0.0179266	0.0321569	0.0285176
PI 36:5_855.504/100.7	0.0379593	0.0512181	0.0519929	0.0484226	0.0394844	0.0266464	0.0301206	0.0348698
PI 36:4_857.52/100.7	1.95519	2.81492	1.56469	1.58456	2.41904	1.67457	1.32384	1.30056
PI 36:3_859.534/102	0.268803	0.00766088	0.545883	0.0886322	0.00316376	0.0119994	0.458505	0.212292
PI 36:2_861.549/101.9	1.14356	1.4538	1.81161	1.98646	1.44873	0.901949	2.09504	2.16127
PI 36:1_863.562/102.1	0.222604	0.188661	0.284589	0.204869	0.00530557	0.104375	0.382276	0.417778
PI 37:5_869.519/100.1	0.00269692	0.00369986	0.00767485	0.00652762	0.00299051	0.00354466	0.00616355	0.00796688
PI A38:5_869.555/99.4	0.0091991	0.00885434	0.0274193	0.0282442	0.00690538	0.00693248	0.0290565	0.0283594
PI 37:4_871.534/100.2	0.0398709	0.0447329	0.0553375	0.0541479	0.0501237	0.0367978	0.0901552	0.0817705
PI 37:3_873.55/101.4	0.0037998	0.00501153	0.00842226	0.00572476	0.00413025	0.0033189	0.0134762	0.00838084
PI 37:2_875.566/101.6	0.0175691	0.0133177	0.0170489	0.0129294	0.0128186	0.0174838	0.0142134	0.0125909
PI 38:6_881.52/100	0.101946	0.13627	0.171363	0.158703	0.110454	0.077148	0.18425	0.167092
PI 38:5_883.536/99.9	0.636653	0.812943	1.13503	1.12729	0.786902	0.566488	1.56136	1.33477
PI 38:4_885.55/100	3.66352	4.26645	6.30341	6.20165	5.71144	4.06851	11.1593	9.65282
PI 38:3_887.564/103.1	0.0345796	0.0465221	0.0943827	0.157729	0.0986099	0.0220033	0.083897	0.195897
PI 38:2_889.579/103.1	0.365347	0.216401	0.0285744	0.0057886	0.295573	0.332216	0.0304188	0.107263
PI 39:5_897.55/99.6	0.0105616	0.0145145	0.0263534	0.0242483	0.0124891	0.00885436	0.0340316	0.0282393
PI 39:4_899.565/99.6	0.0184761	0.0227054	0.0296662	0.0364356	0.0227318	0.0162903	0.0531399	0.0500095
PI 40:8_905.519/98.9	0.0190554	0.0306904	0.0481509	0.0350707	0.0183776	0.0103153	0.0695758	0.0491174
PI 40:7_907.535/99	0.0266795	0.0371529	0.0918389	0.0972051	0.0273573	0.0163913	0.113813	0.0963757
PI 40:6_909.55/99.5	0.354545	0.351032	0.497325	0.372132	0.385451	0.366077	0.540122	0.481535
PI 40:5_911.565/99.6	0.225416	0.268174	0.553185	0.571379	0.30973	0.213789	0.849901	0.718692
PI 40:4_913.581/99.8	0.180984	0.211284	0.339169	0.338772	0.230526	0.176225	0.47944	0.411432
PI 42:9_931.534/99.2	0.00922972	0.0177464	0.0284778	0.0259978	0.00478033	0.00322531	0.0357349	0.0340069
PI 42:8_933.55/98.8	0.017112	0.0350649	0.0550552	0.0472648	0.0135744	0.00849359	0.0496686	0.0551114
PI 42:7_935.565/98.5	0.0046071	0.00556722	0.0162413	0.0226371	0.00434672	0.00313411	0.0212634	0.0179722
PI 42:6_937.581/98.9	0.00611074	0.00691893	0.0190257	0.0204732	0.00266616	0.00202808	0.019879	0.0180176
PI 42:5_939.597/99	0.00446882	0.00767402	0.0186135	0.0161279	0.0042673	0.00303573	0.0188702	0.0113223
PI 44:11_955.536/100.7	0.00879402	0.0164225	0.00978485	0.00967803	0.012967	0.0123464	0.00805575	0.0113312
PI 44:9_959.568/101.3	0.00641395	0.0087392	0.0112255	0.00897037	0.00195111	0.00109863	0.00715957	0.00786465
PI 46:11_983.567/99.9	0.0157528	0.0248164	0.0359145	0.0408403	0.0140347	0.0111144	0.0701925	0.0677027
PE A30:1_646.482/110.4	0.101294	0.132611	0.0797597	0.0997204	0.103506	0.094757	0.192486	0.207604
PE 30:1_660.462/111.2	0.103139	0.0994939	0.116667	0.0982829	0.116131	0.0916518	0.162816	0.170452
PE A31:1_660.498/110.3	0.113982	0.140075	0.112612	0.11858	0.104799	0.0955105	0.210018	0.22926
PE 30:0_662.477/111.5	0.751986	1.25261	0.815269	0.853559	0.920579	0.552843	0.905483	0.834406
PE A32:2_672.498/109.2	0.103969	0.147604	0.151294	0.150831	0.122946	0.099295	0.234142	0.223103
PE A32:1_674.513/110.4	1.99318	2.41499	1.53706	1.49067	1.9687	1.68216	2.82956	2.66018
PE A32:0_676.529/112.2	0.0658257	0.0880248	0.0437196	0.0398608	0.0665055	0.0464527	0.083323	0.0673606
PE 32:2_686.477/110.4	0.529461	0.894561	0.468512	0.474059	0.695182	0.423499	0.416258	0.464811
PE A33:2_686.513/108.6	0.55887	0.900404	0.0733102	0.532115	0.718589	0.443048	0.489854	0.130982
PE 32:1_688.493/110.4	0.630172	1.03965	0.824536	0.838446	0.810344	0.485537	0.693092	0.755441
PE A33:1_688.529/110.1	0.78778	0.430559	0.325417	0.274776	0.971562	0.289697	0.573835	0.538807
PE 32:0_690.509/111.2	0.129291	0.210611	0.207264	0.213222	0.153112	0.126052	0.328775	0.299021
PE A34:3_698.514/108.6	0.389175	0.463085	0.581265	0.560472	0.501461	0.322755	0.991246	0.972845
PE 33:2_700.493/110	0.57853	0.13029	0.0891622	0.543473	0.526675	0.35156	1.29357	0.70691
PE A34:2_700.529/109	1.26703	1.59196	1.67523	1.62254	1.23117	1.1141	2.55115	2.39912
PE 33:1_702.509/110	1.18989	0.000769949	0.00270697	0.0062661	1.17042	0.902378	0.0220512	0.0133461
PE A34:1_702.545/110.4	1.91055	2.36619	1.63813	1.54568	1.86271	1.49817	3.21229	3.00697
PE A34:0_704.559/111.6	0.0483728	0.0736702	0.0720406	0.0586951	0.0655963	0.0333526	0.0805008	0.0607085
PE A35:5_708.498/107	0.0678357	0.0834789	0.11431	0.142098	0.0776923	0.0574447	0.22377	0.210191
PE 34:4_710.478/109.2	0.0921917	0.155594	0.0926519	0.0953869	0.110658	0.0832019	0.0674014	0.069292
PE 34:3_712.494/109.5	0.831177	0.994414	0.944406	0.937832	1.10388	0.657882	0.666594	0.414555
PE A35:3_712.529/108	0.810281	1.36154	0.94053	0.0694284	1.08354	0.662479	0.145832	0.707149
PE 34:2_714.509/109.7	9.01609	15.6582	9.91669	9.89454	16.4017	9.96506	13.1643	13.5386
PE A35:2_714.545/107.6	5.66825	6.59967	4.65275	7.46552	10.7389	5.1243	7.14803	7.00127
PE 34:1_716.522/109.3	2.53479	4.6063	4.09031	3.88479	3.4848	2.43324	3.60672	3.99194
PE A36:6_720.499/106.8	0.107659	0.119163	0.218247	0.233666	0.125337	0.0963089	0.447294	0.48066
PE A36:5_722.514/106.6	3.14344	3.33396	4.78113	5.15636	3.54563	2.39811	8.45455	8.59598
PE A36:4_724.53/107.9	0.315937	0.317831	0.598822	0.48033	0.417801	0.249102	1.12372	0.770406
PE 35:3_726.508/109.2	0.0932312	0.159673	0.382919	0.232658	0.106705	0.205336	0.568799	0.0806036
PE A36:3_726.545/107.9	0.627231	0.691786	0.794341	0.802892	0.605604	0.478871	1.45971	1.57413
PE 35:2_728.524/109.3	0.267451	0.441782	0.36757	0.36612	0.403277	0.246808	0.273448	0.381193
PE A36:2_728.561/108.4	0.515788	0.559559	0.653953	0.628338	0.442865	0.410191	0.983607	0.83367
PE 35:1_730.541/109.5	0.046009	0.171075	0.225328	0.249459	0.0790897	0.0387909	0.204492	0.203366
PE A37:6_734.514/106.6	0.0520663	0.0531536	0.0925068	0.109373	0.0626358	0.0436078	0.191823	0.193089
PE 36:5_736.494/108.5	0.154835	0.231801	0.209716	0.229477	0.138065	0.117796	0.588557	0.546945
PE A37:5_736.53/106.2	0.55427	0.59743	0.925566	0.956205	0.642164	0.469767	1.77361	1.97174
PE 36:4_738.509/109	4.13292	10.3735	4.01887	4.67454	6.48945	3.70356	2.90173	3.24181
PE 36:3_740.524/108.8	9.20702	18.7136	11.1209	11.4614	13.8813	8.28455	10.1815	6.34579
PE 36:2_742.538/109	5.22906	7.97694	10.3812	10.93	1.47679	0.526671	13.012	12.9084
PE 36:1_744.554/109.6	1.26454	2.7294	3.84426	0.578483	2.75591	1.60047	4.59692	4.40643
PE A38:7_746.515/106	0.883487	0.943088	1.51066	1.5363	1.02614	0.693122	2.68806	3.02725
PE A38:6_748.53/106.2	3.34878	3.71627	5.37781	5.41755	1.38846	2.63751	9.93432	9.99132
PE A38:5_750.543/106.1	5.21836	5.71754	8.94671	8.51954	6.38308	4.25077	15.9615	15.1623
PE 37:4_752.523/107.6	0.0474187	0.0505914	0.0493332	0.0802389	0.0579295	0.0389755	0.154896	0.144376
PE 37:3_754.539/109.8	0.173604	0.33674	0.221555	0.222013	0.353055	0.168588	0.281983	0.278209
PE 37:2_756.555/109.5	0.0737798	0.117223	0.116682	0.133881	0.0908262	0.073738	0.145788	0.119452
PE 38:7_760.494/107.9	0.148288	0.208245	0.26532	0.255746	0.12899	0.0986569	0.239784	0.161565
PE A39:7_760.529/106	0.21294	0.307743	0.200978	0.350448	0.199374	0.161892	0.323556	0.295274
PE 38:6_762.51/107.4	3.11049	5.2622	2.40638	2.62036	0.30371	1.96066	2.56564	2.63022
PE A39:6_762.545/106.3	3.09213	5.26768	0.288336	0.267996	2.28264	1.99261	0.417815	0.655792
PE 38:5_764.524/107.4	1.61088	3.20239	2.15176	1.62278	1.95417	1.25956	2.52287	2.49658
PE A39:5_764.56/106.1	0.0158164	0.0432231	0.215998	0.203806	0.00737116	0.00665759	0.360382	0.307686
PE 38:4_766.539/107.2	5.12852	6.35407	6.8946	7.56152	4.76393	3.47024	11.2138	11.9053
PE 38:3_768.554/108.8	1.20735	1.79363	2.1947	2.68368	2.51978	0.507187	2.2814	1.12674
PE 38:2_770.57/109.6	0.00284916	0.000172516	0.0195487	0.0139948	0.014324	0.0491163	0.0202078	0.112498
PE 39:8_772.49/110.9	0.0190758	0.0181564	0.0447721	0.0750158	0.0515214	0.0584989	0.0454572	0.0968796
PE A40:8_772.53/105.6	0.481568	0.517961	0.931	0.764515	0.615069	0.421971	1.6776	1.44632
PE 38:1_772.587/109.2	0.0675555	0.0928977	0.0835658	0.095259	0.0933623	0.0590003	0.203502	0.169578
PE A40:7_774.545/105.6	1.37373	1.40216	2.63287	2.34199	1.70919	1.20177	4.47078	3.95957
PE A40:6_776.56/106.2	1.69777	1.74253	3.06218	1.74636	1.99388	1.29373	4.45556	3.50957
PE 39:5_778.54/108.8	0.104676	0.17377	0.0823415	0.157575	0.0932781	0.0806688	0.141769	0.134059
PE A40:5_778.574/106.4	0.215199	1.19188	1.84092	1.82715	0.114647	0.757041	2.29357	1.02604
PE 39:4_780.555/109	0.162529	0.264784	0.181183	0.183504	0.22587	0.177548	0.47047	0.355752
PE A40:4_780.592/107.8	0.133191	0.228238	0.189912	0.191525	0.155113	0.109278	0.218606	0.237958
PE 39:3_782.571/109.7	0.0687781	0.105798	0.128345	0.117598	0.109159	0.0595265	0.12677	0.154083
PE 39:2_784.586/109.9	0.0181559	0.0141164	0.0510117	0.0524177	0.0172409	0.011144	0.070988	0.0599011
PE 40:8_786.508/106.3	0.158365	0.222925	0.17348	0.187817	0.155065	0.123995	0.22129	0.260032
PE 40:7_788.524/106.9	0.768118	1.11503	0.988276	1.05026	0.509593	0.413572	0.933665	0.960075
PE A41:7_788.56/106.4	0.0200928	0.00330316	0.0400239	0.048932	0.0342444	0.0234791	0.113596	0.0992014
PE 40:6_790.54/106.8	1.81221	2.53499	2.17099	2.30742	1.35815	1.02332	2.83167	3.05887
PE A41:6_790.575/106.9	0.00480268	0.0076397	1.19928e-05	0.00439557	0.0181347	0.000971887	0.0407094	0.110519
PE 40:5_792.554/107	1.38066	1.84121	2.212	2.44694	1.37952	0.957088	3.09343	3.10475
PE 40:4_794.569/107.1	1.42355	1.75634	1.9997	2.09577	1.35904	1.01832	2.65785	2.72526
PE 40:2_798.602/107.8	0.061572	0.0610936	0.114674	0.0928003	0.0708552	0.047769	0.13126	0.135371
PE A42:8_800.56/105.4	0.0453818	0.046845	0.0627166	0.0888642	0.0491088	0.0317345	0.0908231	0.0941809
PE 40:1_800.618/108	0.0416536	0.061112	0.0724807	0.0832526	0.043314	0.0310457	0.136256	0.119237
PE A42:7_802.576/105.1	0.0729481	0.0744151	0.122716	0.12173	0.0772843	0.0547976	0.190872	0.154941
PE A42:6_804.592/105.2	0.0658222	0.081059	0.118889	0.116302	0.0847409	0.0575473	0.157256	0.144859
PE 41:5_806.57/107.9	0.0689405	0.0941478	0.0825558	0.0841761	0.0610707	0.0582218	0.144967	0.136356
PE A42:5_806.608/105.7	0.0687657	0.0750955	0.0582824	0.0777244	0.0574149	0.0405415	0.0759887	0.0736345
PE 42:8_814.54/106	0.0589921	0.0794283	0.0618904	0.0692292	0.0459697	0.0340169	0.0807825	0.0876882
PE 42:7_816.556/106.3	0.0511928	0.0607662	0.0674396	0.0745257	0.0385042	0.0291701	0.0755918	0.0792779
PE 42:6_818.571/106.4	0.0562126	0.0674441	0.0678785	0.0720367	0.0394278	0.0315399	0.0885931	0.0919718
PE 42:5_820.587/106.3	0.0551816	0.0593036	0.0829107	0.0788251	0.0479817	0.0382066	0.104031	0.102888
PE 42:4_822.603/106.5	0.0290742	0.0351275	0.0418467	0.0489747	0.0270424	0.0253554	0.0692948	0.0568072
PS 34:2_758.498/131.4	1.1161	1.52797	1.19541	1.26075	4.97691	3.87446	5.11681	4.77955
PS 34:1_760.514/131.9	0.717103	0.842405	1.07872	1.18843	1.19242	0.874965	2.04578	1.9584
PS 34:0_762.528/132.3	0.00192982	0.00282365	0.00271263	0.00210029	0.00666482	0.00511333	0.010025	0.00974552
PS 35:1_774.53/131.4	0.162469	0.181088	0.255692	0.273338	0.20467	0.143508	0.420857	0.411217
PS 36:4_782.5/130.6	0.644768	0.817196	0.386417	0.393617	1.19714	1.00294	0.697254	0.671055
PS 36:3_784.515/130.2	1.22192	1.53982	1.1594	1.22143	3.37242	2.54813	2.83851	2.69743
PS 36:2_786.53/130.6	4.8905	5.3632	5.68548	6.18574	7.63718	5.21323	11.985	11.6624
PS 36:1_788.544/130.9	5.5386	5.52558	7.75591	8.16248	5.19284	1.31425	12.4022	12.1147
PS 38:6_806.499/127.6	0.181365	0.241561	0.135202	0.140628	0.242036	0.270299	0.221045	0.223874
PS 38:5_808.514/127.2	0.315285	0.38237	0.290572	0.338036	0.356396	0.297843	0.494488	0.47637
PS 38:4_810.53/126.9	2.34309	2.88344	2.77203	1.70104	2.44878	1.61423	4.50438	4.16859
PS 38:3_812.545/129	2.75079	3.05471	2.69528	2.92079	3.22365	2.0573	5.19059	4.91156
PS 38:2_814.561/131.8	0.117556	0.120974	0.151821	0.139356	0.151195	0.121991	0.262071	0.192835
PS 40:7_832.514/124.4	0.0965112	0.117354	0.0960633	0.106521	0.100389	0.0885564	0.149748	0.131379
PS 40:6_834.53/124.8	1.29224	1.23073	1.12213	1.18393	1.08887	0.734986	1.94077	1.7284
PS 40:5_836.545/124.8	1.47524	1.90239	1.74049	1.93275	1.55815	0.970702	2.9483	2.70496
PS 40:4_838.56/126.2	2.10661	2.32776	2.02522	2.25416	1.91947	1.24061	3.17968	2.97625
PS 42:6_862.561/127.7	0.163284	0.036926	0.032297	0.142431	0.136347	0.151534	0.0881942	0.105122
PS 42:5_864.576/127.5	0.382457	0.669006	0.451456	0.452655	0.228703	0.152773	0.151008	0.149887
PT 34:4_768.483/142.2	0.0931084	0.19009	0.0563732	0.0586045	0.0406084	0.0256043	0.0158118	0.0137204
PT 34:2_772.514/144.3	0.192323	0.3631	0.216092	0.228113	0.423419	0.22383	0.419687	0.381055
PT 36:5_794.499/140.2	0.144999	0.27791	0.131533	0.148799	0.0642994	0.0348548	0.0330838	0.0319783
PT 36:4_796.514/139.8	4.84538	8.78972	3.57645	3.90776	2.45949	1.4493	1.22032	1.15253
PT 38:7_818.497/140	0.0249976	0.0453928	0.0165627	0.0234693	0.0179276	0.0164269	0.0068491	0.0066661
PT 38:6_820.515/138	0.137791	0.255526	0.118359	0.133422	0.11079	0.0705556	0.0795665	0.0757631
PT 38:5_822.53/137.7	1.09461	1.83806	0.993577	1.01657	0.66821	0.399059	0.511526	0.499203
PT 38:4_824.545/137.9	4.25446	6.69426	4.30829	4.73024	4.05225	2.49325	4.97573	4.82257
PT 40:7_846.53/137.1	0.0139709	0.00741075	0.0111425	0.00844557	0.00945362	0.00953406	0.0093204	0.00689443
PT 40:6_848.547/136.3	0.233381	0.679764	0.601728	0.687593	0.557777	0.379566	0.592771	0.584891
PT 40:5_850.561/136.1	16.3566	23.4524	15.3698	16.677	22.1337	14.9553	17.6857	17.0634
PT 41:5_864.574/134.7	0.0591433	0.053655	0.0639685	0.0722461	0.142834	0.0194965	0.12356	0.118988
PT 42:9_870.529/134.5	0.0912765	0.147836	0.110611	0.123853	0.0614328	0.0614369	0.0434648	0.0353488
PT 42:8_872.544/134.3	0.0833052	0.14982	0.0706734	0.0754878	0.0588621	0.15991	0.0895117	0.0432243
PT 42:7_874.562/134.4	0.292219	0.1881	0.102179	0.116672	0.223305	0.0204494	0.155827	0.153481
PT 42:6_876.575/135.2	0.0416051	0.228446	0.347684	0.370595	0.0366359	0.0526752	0.211845	0.0531931
PT 42:5_878.593/134.7	0.991665	1.41566	0.861432	0.805455	0.916941	1.0598	1.01904	0.8755
PT 42:4_880.605/134.4	0.279777	0.295077	0.30484	0.364078	0.197718	0.236097	0.441674	0.355623
PC(fmt) A28:0_708.519/175.4	0.0219955	0.0331369	0.0270284	0.0202979	0.0262143	0.022198	0.0547762	0.0526677
PC(fmt) A29:1_720.519/169.2	0.0332761	0.0195944	0.0782544	0.0523588	0.0317229	0.0308231	0.1371	0.129008
PC(fmt) 28:0_722.498/174.1	5.43799	11.0037	6.55135	6.30899	5.50237	3.22569	5.49057	5.28218
PC(fmt) A30:1_734.535/167.8	0.424141	0.462248	0.554419	0.583029	0.530322	0.349061	1.06181	0.931407
PC(fmt) 29:0_736.514/172.7	1.1849	1.94523	1.20729	1.21707	1.18432	0.740293	1.08964	0.952781
PC(fmt) A30:0_736.55/173.1	0.320046	0.369844	0.319319	0.305986	0.30422	0.161035	0.518008	0.516902
PC(fmt) 30:2_746.499/170.6	0.0670809	0.109267	0.106867	0.14717	0.10023	0.0440052	0.0898707	0.115871
PC(fmt) A31:2_746.535/165.9	0.0110222	0.00140918	0.0615747	0.0628484	0.0154291	0.0145153	0.0743157	0.0660974
PC(fmt) 30:1_748.515/171.1	2.12138	3.50802	2.49385	2.61434	2.27632	1.44685	2.22959	2.28236
PC(fmt) A31:1_748.55/166.8	0.624902	0.61129	0.760406	0.669987	0.66607	0.523044	1.29893	1.19644
PC(fmt) 30:0_750.53/171.3	123.508	202.078	131.58	133.023	151.234	93.7812	131.291	133.709
PC(fmt) A32:3_758.534/164.4	0.0138591	0.0118426	0.0886364	0.0911348	0.078591	0.0952106	0.153439	0.177975
PC(fmt) A32:2_760.55/163.9	0.319597	0.389656	0.598454	0.631608	0.32844	0.267128	0.906968	0.819987
PC(fmt) 31:1_762.529/169.7	0.423594	0.589968	0.613719	0.700273	0.503703	0.345671	0.591004	0.666639
PC(fmt) A32:1_762.566/165.6	3.92996	4.31476	3.34643	3.22663	3.95641	3.59199	5.53941	5.07429
PC(fmt) 31:0_764.545/170.2	3.45078	4.74614	3.67549	3.69213	3.88791	2.22789	4.17228	4.28827
PC(fmt) A32:0_764.58/170.7	1.84289	1.89684	1.26763	1.18464	1.76964	1.15485	2.21324	2.26
PC(fmt) A33:3_772.55/163.5	0.0892212	0.0734719	0.2401	0.23524	0.0815253	0.0987727	0.375518	0.323686
PC(fmt) 32:2_774.53/168.2	1.70433	3.7732	3.78808	3.90114	2.65865	2.13476	3.16516	3.47522
PC(fmt) A33:2_774.566/162.9	0.201052	0.2074	0.265524	0.270881	0.194493	0.132358	0.462608	0.435751
PC(fmt) 32:1_776.546/167.9	15.052	20.8195	20.5769	20.0106	16.5081	10.5147	18.733	18.2091
PC(fmt) A33:1_776.581/164	0.416421	0.421591	0.250788	0.210245	0.39577	0.312376	0.455918	0.48409
PC(fmt) 32:0_778.559/168.7	10.0331	9.04799	16.9402	16.748	16.9168	10.3726	25.6792	25.6108
PC(fmt) A34:5_782.535/158	0.0755902	0.0958954	0.181952	0.160825	0.0740035	0.0427874	0.252895	0.243618
PC(fmt) A34:4_784.551/160.8	0.0665323	0.0666666	0.139939	0.167348	0.101513	0.0673433	0.248651	0.220862
PC(fmt) A34:3_786.566/161.3	0.784233	1.0261	1.2807	1.31972	0.91912	0.640556	2.09446	2.01433
PC(fmt) A34:2_788.581/161	1.08745	1.49677	1.1875	1.39417	1.05505	0.876768	2.20732	2.08233
PC(fmt) 33:1_790.562/166.8	1.17246	1.68136	2.0176	2.12059	1.34602	0.971248	2.18121	2.1345
PC(fmt) A34:1_790.597/166.8	1.91589	2.03234	1.8882	1.82271	1.87672	1.50022	2.79201	2.61829
PC(fmt) 33:0_792.577/167.8	0.26459	0.364215	0.505417	0.461817	0.427586	0.0597699	0.621164	0.663801
PC(fmt) A34:0_792.612/168.5	0.52266	0.570566	0.599125	0.546306	0.491555	0.3283	0.717241	0.70959
PC(fmt) A35:5_796.55/156.7	0.276	0.351204	0.554012	0.510283	0.274027	0.147221	0.766132	0.768636
PC(fmt) 34:4_798.531/164.5	0.211699	0.290212	0.100489	0.35252	0.293268	0.231535	0.238356	0.357548
PC(fmt) A35:4_798.565/160.7	0.0201593	0.0232851	0.0690624	0.0601349	0.0311248	0.0112332	0.105368	0.0844371
PC(fmt) 34:3_800.546/165.1	3.452	5.1327	4.59131	4.65228	4.01358	2.66501	5.06434	4.90285
PC(fmt) A35:3_800.581/159.7	0.0766698	0.0627139	0.0969101	0.115004	0.0527171	0.0593213	0.0970555	0.148926
PC(fmt) 34:2_802.562/165.5	52.0239	79.369	54.7683	50.6242	57.2553	40.7972	51.0761	55.3235
PC(fmt) A35:2_802.597/159.4	0.0854108	0.0628755	0.0866966	0.0648665	0.633364	0.0598432	0.167671	0.149232
PC(fmt) 34:1_804.574/165.5	31.9704	57.2333	46.7181	46.0128	34.8795	26.5932	43.4116	39.4481
PC(fmt) 34:0_806.592/169.7	7.12278	2.68814	2.15137	5.03015	4.4811	1.38646	4.22064	6.31415
PC(fmt) A36:6_808.55/155.2	0.197265	0.332127	0.403068	0.43523	0.200977	0.233151	0.614924	0.592884
PC(fmt) A36:5_810.566/154.9	3.01966	4.22233	4.07939	3.95906	3.16516	1.99268	5.83516	5.88844
PC(fmt) A36:4_812.582/159.1	0.692242	0.967029	1.07729	1.00304	0.770678	0.525855	1.49615	1.47882
PC(fmt) 35:3_814.56/163.4	0.489984	0.848487	0.741631	0.720807	0.668787	0.512778	0.868436	0.786566
PC(fmt) A36:3_814.598/157.5	0.121182	0.135158	0.214951	0.230132	0.180788	0.098368	0.39423	0.353466
PC(fmt) A36:3_814.596/163.5	0.406896	0.678846	0.482162	0.532275	0.49139	0.328824	0.595428	0.305329
PC(fmt) 35:2_816.576/163.5	1.63526	2.38329	2.24919	2.01556	2.00497	1.63762	2.53607	2.20622
PC(fmt) A36:2_816.612/163.2	1.50472	2.04918	1.9148	1.87431	1.73339	1.30007	2.18983	0.0966143
PC(fmt) 35:1_818.593/163.8	0.513457	0.920629	1.04177	1.10845	0.6457	0.451365	1.31383	1.54466
PC(fmt) A36:1_818.63/158.9	0.0459257	0.128067	0.117481	0.0970434	0.102878	0.146276	0.228075	0.0888704
PC(fmt) A37:7_820.55/154.3	0.0452543	0.0428007	0.0591479	0.0521119	0.0307778	0.0526256	0.0973681	0.068772
PC(fmt) 35:0_820.608/165.9	0.283828	0.269396	0.237511	0.220355	0.0514101	0.207868	0.408226	0.0965933
PC(fmt) A36:0_820.643/166.4	0.269939	0.407698	0.308803	0.324522	0.329404	0.19832	0.403649	0.334131
PC(fmt) A37:6_822.565/157.9	0.258261	0.530661	0.370515	0.289184	0.218787	0.373635	0.426516	0.286701
PC(fmt) 36:5_824.547/158.8	1.15608	1.71026	1.42307	1.46128	1.65688	1.10994	2.15176	1.99237
PC(fmt) A37:5_824.582/153.8	0.306604	0.41773	0.578475	0.563534	0.299586	0.171211	0.767787	0.740473
PC(fmt) 36:4_826.562/158.6	20.6855	30.9249	17.7847	18.4857	30.0063	19.676	25.5608	26.604
PC(fmt) 36:3_828.577/161.8	51.1044	79.0727	52.5321	54.3363	59.8357	40.5321	55.035	53.358
PC(fmt) 36:2_830.59/161.5	46.844	74.126	59.3309	65.0604	54.3948	39.1375	70.7144	69.0304
PC(fmt) A38:7_834.566/152.7	0.325854	0.462589	0.641249	0.643863	0.334152	0.164289	1.07015	1.00369
PC(fmt) A38:6_836.582/152.6	1.56332	2.04531	2.71234	2.7606	1.35312	0.838626	3.76962	3.66736
PC(fmt) A38:5_838.597/153.8	1.52005	2.10229	2.82733	2.69299	1.43939	0.879211	3.60444	3.60142
PC(fmt) 37:4_840.577/157	0.513095	0.713701	0.492556	0.38802	0.78638	0.483611	0.815902	0.804779
PC(fmt) A38:4_840.612/157.2	0.275294	0.42674	0.539054	0.525716	0.0770373	0.16356	0.652197	0.597613
PC(fmt) 37:3_842.591/160.5	0.280069	0.441135	0.400195	0.395232	0.268192	0.215265	0.448243	0.378221
PC(fmt) A39:8_846.562/155.5	0.0162827	0.0211973	0.0184962	0.027752	0.0145261	0.0300387	0.0147927	0.016847
PC(fmt) 38:7_848.547/156.9	0.283789	0.415188	0.356799	0.317657	0.342102	0.239307	0.461195	0.419504
PC(fmt) A39:7_848.578/158.3	0.675928	0.189187	0.625424	0.601181	0.919274	1.7145	0.331766	0.483412
PC(fmt) 38:6_850.562/156.5	5.58355	8.60152	2.69655	4.41083	7.48237	4.93556	6.62373	6.0181
PC(fmt) A39:6_850.598/152	0.538889	1.18574	0.0615605	0.0706759	0.841862	0.447644	0.0985247	0.0865359
PC(fmt) 38:5_852.577/155.9	18.1509	29.9794	15.6949	15.2477	26.4144	17.5019	23.1598	7.66116
PC(fmt) 38:4_854.59/156.1	19.95	32.007	18.9788	17.6006	25.6315	16.4884	28.8804	30.2652
PC(fmt) 38:3_856.607/160.7	1.21713	1.9749	1.39744	1.86902	1.99917	0.697128	1.47686	1.80535
PC(fmt) 38:2_858.62/158.5	0.0240101	0.022386	0.08079	0.278581	0.00723009	0.246751	0.179139	0.0247163
PC(fmt) A39:2_858.661/158.2	0.3214	0.172965	0.16612	0.23186	0.310368	0.456699	0.129309	0.186801
PC(fmt) A40:8_860.581/150.3	0.717297	0.0809322	0.828155	0.195594	0.0606151	0.68459	0.326182	0.312535
PC(fmt) A39:1_860.672/157	0.190648	0.0739054	0.179194	0.138122	0.203841	0.406189	0.0843373	0.123647
PC(fmt) A40:7_862.595/154.2	0.0523155	0.0604696	0.115431	0.0999198	0.0536012	0.151401	0.100182	0.131367
PC(fmt) 39:6_864.575/155.6	0.085475	0.207832	0.11202	0.1079	0.103947	0.0983878	0.271849	0.111173
PC(fmt) A40:6_864.613/151.3	0.788924	0.612567	0.893825	1.00185	0.878184	0.00472285	0.807672	0.620169
PC(fmt) 39:5_866.592/156.1	0.339491	0.460457	0.301939	0.277178	0.363227	0.244867	0.347566	0.334887
PC(fmt) A40:5_866.627/155.7	0.357673	0.486654	0.433873	0.231448	0.375231	0.246662	0.257357	0.243336
PC(fmt) 39:4_868.608/156	0.377096	0.235723	0.448777	0.0669868	0.147138	0.0732613	0.491664	0.218598
PC(fmt) A40:4_868.643/156.1	0.20048	0.2649	0.255515	0.0100692	0.289739	0.242137	0.216215	0.25762
PC(fmt) 40:8_874.562/153.3	0.930829	1.50738	0.813739	0.644001	0.837261	0.592831	1.08734	1.04092
PC(fmt) 40:7_876.578/153.6	3.64993	3.27595	3.55867	3.15202	1.33271	2.56708	4.243	4.04937
PC(fmt) 40:6_878.592/154.9	7.42432	12.0509	7.27582	7.08428	7.94546	3.45109	8.51584	8.55631
PC(fmt) 40:5_880.605/154.5	6.96718	11.7303	6.00307	5.10277	7.66706	5.54912	7.81105	7.66639
PC(fmt) 40:4_882.62/154.8	1.67629	1.29873	1.5152	1.69325	0.710098	0.389277	0.890525	0.681709
PC(fmt) 40:4_882.625/150.1	0.234887	0.343522	0.27724	0.364843	0.1885	0.109996	0.359242	0.36902
PC(fmt) 40:3_884.638/157.6	0.0747833	0.0990559	0.137994	0.1203	0.0910192	0.069462	0.11899	0.139188
PC(fmt) 40:0_890.682/152.5	0.0837872	0.0964614	0.107646	0.0804738	0.0931856	0.0714404	0.119786	0.0926313
PC(fmt) A42:6_892.643/148.6	7.42523	6.95267	7.47958	9.69145	9.0224	8.55837	1.28573	0.690062
PC(fmt) 42:10_898.562/149.6	0.110608	0.206762	0.101612	0.108086	0.0629956	0.0475927	0.192195	0.186999
PC(fmt) 42:9_900.577/150.9	0.380272	0.599101	0.364613	0.38674	0.212724	0.135171	0.519087	0.445994
PC(fmt) 42:5_908.638/149	0.361491	2.7898	0.321699	0.332239	0.302564	0.314708	0.450178	0.243698
PC(fmt) 42:4_910.656/155.1	0.0313563	0.0319542	0.0627323	0.060942	0.0211366	0.0170459	0.0698115	0.0636545
PC(fmt) 44:10_926.591/148.9	0.0652866	0.0869524	0.0796916	0.083611	0.0233324	0.0185189	0.0805608	0.0921926
PC(fmt) 44:9_928.607/149.7	0.0860836	0.122234	0.0873088	0.0957502	0.0335148	0.022444	0.123452	0.0926339
PC(fmt) 44:8_930.624/149.7	0.0983606	0.107764	0.10737	0.131894	0.118188	0.104555	0.0598223	0.082536
PC(fmt) 44:3_940.701/151.4	0.0462182	0.0321027	0.0729132	0.0779762	0.0593724	0.0673465	0.0705622	0.0819087
