# Supplementary material for: Phosphatidylinositol synthesis, its selective salvage, and inter-regulation of anionic phospholipids in Toxoplasma gondii
Source: Commun Biol. 2020 Dec 10;3:750. doi: 10.1038/s42003-020-01480-5 (PMC7728818; doi:10.1038/s42003-020-01480-5)
Supplement: Supplementary file 5 — Supplementary Data 3 [file 42003_2020_1480_MOESM5_ESM.xlsx]

## Sheet: Volcano_data_Parental
	-IAA				+IAA
fullname	Sample 1	Sample 2	Sample 3	Sample 4	Sample 1	Sample 2	Sample 3	Sample 4	PLclass	species	mzrt	isEther	CN	db	p.raw	p.adjust	log2Ratio	abund	toPlot
PG A28:0_651.461/94.8	0.00281478	0.0023948	0.00410196	0.00383571	0.00251652	0.00249471	0.00013565	0.000198341	PG	1 day, 4:00:00	6.87195	TRUE	28	0	0.0668337	0.170749	-1.29844	0.00231156	FALSE
PG A29:1_663.461/93.1	0.000373685	0.000605482	0.000518335	0.000634315	0.000377376	0.000494532	6.53e-05	1.34e-05	PG	1 day, 5:01:00	7.12633	TRUE	29	1	0.0659908	0.170644	-1.16513	0.000385305	FALSE
PG 28:0_665.441/94.1	0.0174175	0.0213994	0.00818081	0.00736073	0.0259025	0.0251004	0.0186709	0.0186282	PG	1 day, 4:00:00	7.07164	FALSE	28	0	0.00185356	0.0611673	0.699941	0.0178326	FALSE
PG A30:1_677.477/92.8	0.010103	0.00846231	0.00869372	0.00948945	0.00730439	0.010056	0.00255335	0.00273575	PG	1 day, 6:01:00	7.3004	TRUE	30	1	0.0657638	0.170644	-0.698204	0.00742476	FALSE
PG A30:0_679.492/94.1	0.0185365	0.0177618	0.0130047	0.0126065	0.0174021	0.0164633	0.00369202	0.00383916	PG	1 day, 6:00:00	7.22096	TRUE	30	0	0.034091	0.16788	-0.580647	0.0129132	FALSE
PG 30:1_691.457/93.6	0.0143194	0.00629463	0.0146655	0.00203162	0.00615622	0.00741669	0.00630271	0.00564859	PG	1 day, 6:01:00	7.38736	FALSE	30	1	0.422102	0.514315	-0.547743	0.00785443	FALSE
PG A31:1_691.492/92.2	0.0172874	0.0156711	0.0160586	0.0176043	0.0118737	0.0158739	0.00507189	0.00504678	PG	1 day, 7:01:00	7.5	TRUE	31	1	0.0257536	0.161495	-0.815074	0.013061	FALSE
PG 30:0_693.472/93.7	0.122109	0.136274	0.0423392	0.0426171	0.149854	0.170696	0.106803	0.114321	PG	1 day, 6:00:00	7.40098	FALSE	30	0	0.00453414	0.080819	0.657788	0.110627	FALSE
PG A32:2_703.492/91.6	0.00711413	0.00518882	0.00652917	0.00688606	0.00401833	0.00561953	0.00426147	0.00380294	PG	1 day, 8:02:00	7.68004	TRUE	32	2	0.0271571	0.161495	-0.538853	0.00542756	FALSE
PG A32:1_705.508/92.1	0.135674	0.110925	0.0748166	0.0834746	0.0889607	0.125102	0.0501344	0.051775	PG	1 day, 8:01:00	7.66024	TRUE	32	1	0.0842713	0.191338	-0.357734	0.0901077	FALSE
PG 31:0_707.489/93.7	0.0586642	0.00313782	0.0020697	0.0265148	0.0596735	0.0573906	0.030878	0.0323619	PG	1 day, 7:00:00	7.55058	FALSE	31	0	0.163598	0.264428	0.996252	0.0338363	FALSE
PG A32:0_707.523/93.9	0.0623144	0.0584636	0.0240934	0.0244407	0.0605061	0.0617567	0.0343809	0.0364515	PG	1 day, 8:00:00	7.53486	TRUE	32	0	0.0663615	0.170644	0.189627	0.0453009	FALSE
PG 32:2_717.472/93	0.0150218	0.0119012	0.00511744	0.00603988	0.0113112	0.0147576	0.0117237	0.0105767	PG	1 day, 8:02:00	7.71475	FALSE	32	2	0.196919	0.298239	0.345042	0.0108062	FALSE
PG A33:2_717.508/91.6	0.0144264	0.00121226	0.00143836	0.00192682	0.0111304	0.00141796	0.0115403	0.0103981	PG	1 day, 9:02:00	7.83306	TRUE	33	2	0.41963	0.512881	0.859744	0.00668632	FALSE
PG 32:1_719.488/93	0.07688	0.0604296	0.0200105	0.0212166	0.0616531	0.080076	0.0615981	0.0597411	PG	1 day, 8:01:00	7.73643	FALSE	32	1	0.091044	0.197025	0.559216	0.0552006	FALSE
PG A33:1_719.523/92	0.00418377	0.00427802	0.00387329	0.00401384	0.00291464	0.0794061	0.0587765	0.0577236	PG	1 day, 9:01:00	7.8209	TRUE	33	1	0.0482155	0.16821	3.6042	0.0268962	FALSE
PG 32:0_721.503/93.2	0.130473	0.10866	0.083704	0.0872921	0.0641664	0.0663791	0.064514	0.0626605	PG	1 day, 8:00:00	7.74145	FALSE	32	0	0.00746989	0.0960065	-0.670275	0.0834812	FALSE
PG A34:3_729.508/90.9	0.00279593	0.00180386	0.0021221	0.00196294	0.00207404	0.00209536	0.000534553	0.000554101	PG	1 day, 10:03:00	8.02539	TRUE	34	3	0.0655065	0.170644	-0.723971	0.00174286	FALSE
PG 33:2_731.488/92.8	0.00604915	0.00145205	0.00255661	0.00256736	0.00147307	0.00456577	0.00292765	0.00293263	PG	1 day, 9:02:00	7.88241	FALSE	33	2	0.891345	0.919505	-0.0854465	0.00306554	FALSE
PG A34:2_731.523/91	0.008845	0.00705603	0.00731744	0.0075781	0.00657977	0.00651625	0.00477714	0.00445219	PG	1 day, 10:02:00	8.03872	TRUE	34	2	0.00966737	0.104092	-0.464087	0.00664024	FALSE
PG 33:1_733.503/92.5	0.0137046	0.0105141	0.00352991	0.00350868	0.00881449	0.0120375	0.00807159	0.00765369	PG	1 day, 9:01:00	7.92976	FALSE	33	1	0.466734	0.554393	0.22675	0.00847932	FALSE
PG A34:1_733.54/92.5	0.0181468	0.013775	0.0111959	0.0110268	0.0143049	0.0162487	0.0077595	0.00759333	PG	1 day, 10:01:00	7.93016	TRUE	34	1	0.156318	0.259439	-0.238119	0.0125064	FALSE
PG 33:0_735.519/93	0.00198831	0.000944793	0.00132206	0.0022786	0.000571025	0.000133921	0.00145306	0.00142587	PG	1 day, 9:00:00	7.90881	FALSE	33	0	0.104029	0.215006	-0.866392	0.0012647	FALSE
PG A34:0_735.556/94	0.00258979	0.00236493	0.0011154	0.00110339	0.00252367	0.00263315	0.00180171	0.00164137	PG	1 day, 10:00:00	7.82507	TRUE	34	0	0.0429336	0.16821	0.261638	0.00197168	FALSE
PG 34:3_743.488/92.1	0.0107741	0.00835402	0.00512789	0.00577632	0.00741013	0.00870306	0.00932842	0.00698736	PG	1 day, 10:03:00	8.07262	FALSE	34	3	0.651588	0.729906	0.110766	0.00780767	FALSE
PG 34:2_745.504/92.1	0.213493	0.140921	0.0789315	0.0832821	0.131243	0.166708	0.118339	0.116248	PG	1 day, 10:02:00	8.09451	FALSE	34	2	0.870189	0.908969	0.0437607	0.131146	FALSE
PG 34:1_747.518/92	0.791541	0.548944	0.251805	0.273983	0.496064	0.689385	0.549785	0.541181	PG	1 day, 10:01:00	8.1252	FALSE	34	1	0.379514	0.48324	0.286604	0.517836	FALSE
PG 34:0_749.534/94.4	0.0127237	0.0171813	0.00645927	0.00947705	0.0132531	0.0205137	0.0255387	0.0320694	PG	1 day, 10:00:00	7.93998	FALSE	34	0	0.0681029	0.172068	0.995149	0.017152	FALSE
PG A36:3_757.539/89.5	0.00220788	0.00199459	0.00113563	0.00098759	0.00217994	0.00227659	0.00177962	0.0016392	PG	1 day, 12:03:00	8.46412	TRUE	36	3	0.0355145	0.16788	0.316123	0.00177513	FALSE
PG 35:2_759.518/91.3	0.00930685	0.00705959	0.0044142	0.00430798	0.00701834	0.00922444	0.00841659	0.00778167	PG	1 day, 11:02:00	8.31893	FALSE	35	2	0.159515	0.261025	0.370788	0.00719121	FALSE
PG 35:1_761.534/91.6	0.0244643	0.016685	0.0109384	0.0120961	0.0148978	0.0208377	0.0226628	0.0215637	PG	1 day, 11:01:00	8.31369	FALSE	35	1	0.336338	0.439571	0.317106	0.0180182	FALSE
PG 36:4_769.504/91.4	0.0302687	0.0245813	0.0489597	0.0509269	0.0280502	0.0299246	0.0309929	0.0328714	PG	1 day, 12:04:00	8.41908	FALSE	36	4	0.134982	0.239699	-0.344836	0.034572	FALSE
PG 36:3_771.52/91	0.175655	0.127987	0.0794787	0.0795988	0.134422	0.184035	0.142496	0.144146	PG	1 day, 12:03:00	8.47826	FALSE	36	3	0.133578	0.239699	0.387035	0.133477	FALSE
PG 36:2_773.534/90.9	0.517643	0.37851	0.210774	0.215017	0.447541	0.56766	0.475556	0.460839	PG	1 day, 12:02:00	8.50972	FALSE	36	2	0.0472579	0.16821	0.561992	0.409193	FALSE
PG 36:1_775.547/91	0.278708	0.183586	0.119004	0.135322	0.195363	0.264128	0.382469	0.376945	PG	1 day, 12:01:00	8.52249	FALSE	36	1	0.101478	0.212622	0.766306	0.24194	FALSE
PG 37:7_777.469/94.1	0.000273853	0.000656879	0.00110206	0.000665285	0.000609589	0.000355951	0.000337217	0.000489983	PG	1 day, 13:07:00	8.26216	FALSE	37	7	0.268872	0.36575	-0.589767	0.000561353	FALSE
PG 36:0_777.566/94.4	0.00704819	0.00413607	0.00298225	0.0025925	0.00514413	0.00697988	0.0113471	0.00657205	PG	1 day, 12:00:00	8.23693	FALSE	36	0	0.130046	0.23965	0.8421	0.00585027	FALSE
PG 37:4_783.518/90.1	0.000121888	0.000337833	0.00177202	0.0016015	2.3e-05	0.00017422	0.000554153	0.000756565	PG	1 day, 13:04:00	8.69609	FALSE	37	4	0.0444783	0.16821	-1.34599	0.000667647	FALSE
PG 38:8_789.469/92.7	0.00228976	0.00219954	0.00117954	0.00115983	0.00217969	0.00199594	0.00143246	0.00128535	PG	1 day, 14:08:00	8.51638	FALSE	38	8	0.872437	0.908969	0.0136207	0.00171526	FALSE
PG 37:1_789.566/91.2	0.00104914	0.00117471	0.00149246	0.00186594	0.000935881	0.000885273	0.00336085	0.00322726	PG	1 day, 13:01:00	8.65752	FALSE	37	1	0.150707	0.255042	0.591134	0.00174894	FALSE
PG 38:6_793.503/90.7	0.0103979	0.0142807	0.0153256	0.0153449	0.0143083	0.0119923	0.0154746	0.0176672	PG	1 day, 14:06:00	8.74866	FALSE	38	6	0.405734	0.500532	0.102931	0.0143489	FALSE
PG 38:3_799.55/90.4	0.00199387	0.000246661	0.00100291	0.000846036	0.00166847	0.00228607	0.0051349	0.00159071	PG	1 day, 14:03:00	8.84458	FALSE	38	3	0.147536	0.250748	1.38494	0.0018462	FALSE
PG 38:2_801.566/90.7	0.0049996	0.00473726	0.0146086	0.0158318	0.00483993	0.00589084	0.0205442	0.0205552	PG	1 day, 14:02:00	8.83755	FALSE	38	2	0.0510206	0.16821	0.367413	0.0115009	FALSE
PG 39:8_803.485/92.5	0.00203058	0.00303615	0.00336337	0.00294263	0.00177645	0.00268975	0.00333364	0.00460679	PG	1 day, 15:08:00	8.68632	FALSE	39	8	0.623552	0.709559	0.125535	0.00297242	FALSE
PG 38:1_803.582/90.3	0.000655583	0.00057887	0.000144094	4.47e-06	0.000456991	0.000672349	7.72e-05	6.11e-05	PG	1 day, 14:01:00	8.89903	FALSE	38	1	0.656178	0.729906	-0.125567	0.000331344	FALSE
PI 28:0_753.456/104.3	0.00510223	0.00798506	0.00582704	0.00473541	0.00863231	0.00839747	0.00390736	0.00346783	PI	1 day, 4:00:00	7.22393	FALSE	28	0	0.865578	0.908969	0.0453519	0.00600684	FALSE
PI 29:0_767.472/104.3	0.000725736	0.00082856	0.0118208	0.00828051	0.00147274	0.00117928	0.0019882	0.00351641	PI	1 day, 5:00:00	7.35831	FALSE	29	0	0.145116	0.248771	-1.40869	0.00372653	FALSE
PI 30:1_779.473/104	0.00410232	0.00513567	0.00164391	0.00150647	0.00653735	0.00587575	0.00316149	0.00320237	PI	1 day, 6:01:00	7.49493	FALSE	30	1	0.00217864	0.0616243	0.599978	0.00389567	FALSE
PI 30:0_781.488/104.1	0.134635	0.163792	0.0524351	0.0492655	0.206194	0.175782	0.0987878	0.0992611	PI	1 day, 6:00:00	7.50709	FALSE	30	0	0.0053063	0.080819	0.535655	0.122519	FALSE
PI 31:1_793.487/103.6	0.000639385	0.000869557	0.000301372	0.000295122	0.000993202	0.000937136	0.000573306	0.000545821	PI	1 day, 7:01:00	7.65914	FALSE	31	1	0.00751566	0.0960065	0.534437	0.000644363	FALSE
PI 31:0_795.503/104	0.00345083	0.00431768	0.00150442	0.00138861	0.0047948	0.00405348	0.00204241	0.0021641	PI	1 day, 7:00:00	7.64907	FALSE	31	0	0.0689918	0.172068	0.292165	0.00296454	FALSE
PI 32:2_805.488/103.1	0.00655569	0.00800074	0.00335222	0.0034989	0.00952541	0.00895042	0.00594764	0.00559309	PI	1 day, 8:02:00	7.81269	FALSE	32	2	0.00207927	0.0616243	0.487639	0.00642801	FALSE
PI 32:1_807.503/103.1	0.0590141	0.0693107	0.0233738	0.0245448	0.08658	0.0796007	0.0542586	0.052621	PI	1 day, 8:01:00	7.83223	FALSE	32	1	0.00121208	0.0599981	0.63165	0.056163	FALSE
PI 32:0_809.519/105	0.00846723	0.0173455	0.00773961	0.006963	0.0193478	0.0162615	0.0118685	0.00711932	PI	1 day, 8:00:00	7.70971	FALSE	32	0	0.208709	0.309546	0.430357	0.0118891	FALSE
PI 33:2_819.504/102.8	0.00168057	0.00170618	0.000798994	0.000978514	0.00214794	0.00201158	0.00114858	0.000985879	PI	1 day, 9:02:00	7.97183	FALSE	33	2	0.0150852	0.124453	0.285412	0.00143228	FALSE
PI 33:1_821.52/102.8	0.00810496	0.00929687	0.00368286	0.00381564	0.0117304	0.0101081	0.00729706	0.00742437	PI	1 day, 9:01:00	7.99144	FALSE	33	1	0.00316645	0.0737596	0.554098	0.00768253	FALSE
PI 34:4_829.488/101.4	0.00269076	0.00336438	0.00215379	0.00175122	0.00400768	0.0051515	0.00408639	0.00432579	PI	1 day, 10:04:00	8.18035	FALSE	34	4	0.00291734	0.0722042	0.818985	0.00344144	FALSE
PI 34:3_831.505/102.2	0.00856416	0.0115503	0.00775392	0.00572272	0.0118191	0.0118296	0.00766473	0.00694155	PI	1 day, 10:03:00	8.13605	FALSE	34	3	0.236145	0.33663	0.187573	0.00898076	FALSE
PI 34:2_833.521/102.6	0.198795	0.0931762	0.133538	0.104411	0.300784	0.267027	0.127253	0.121851	PI	1 day, 10:02:00	8.12399	FALSE	34	2	0.126493	0.237398	0.624411	0.168354	FALSE
PI 34:1_835.534/102.7	0.438929	0.501771	0.207347	0.212222	0.615184	0.544843	0.456764	0.42446	PI	1 day, 10:01:00	8.13568	FALSE	34	1	0.00467463	0.080819	0.58556	0.42519	FALSE
PI 35:4_843.503/100.9	0.00150682	0.00141276	0.000346425	0.000536836	0.00157897	0.00141419	0.000991106	0.00105411	PI	1 day, 11:04:00	8.35979	FALSE	35	4	0.0730083	0.176271	0.405882	0.00110515	FALSE
PI 35:3_845.518/101.7	0.000976465	0.00101377	0.000993539	0.00107212	0.000661411	0.00121138	0.0011542	0.000684534	PI	1 day, 11:03:00	8.31385	FALSE	35	3	0.620691	0.708339	-0.128006	0.000970927	FALSE
PI 35:2_847.534/102.2	0.00582291	0.0058799	0.00796103	0.0076621	0.00726309	0.00669184	0.0083287	0.00834941	PI	1 day, 11:02:00	8.2929	FALSE	35	2	0.0085482	0.0995613	0.164818	0.00724487	FALSE
PI 35:1_849.55/102.5	0.00704272	0.00790646	0.00540478	0.00539644	0.0100125	0.00919274	0.00962424	0.00890862	PI	1 day, 11:01:00	8.28829	FALSE	35	1	0.00181355	0.0611673	0.551426	0.00793606	FALSE
PI 36:5_855.504/100.7	0.00570957	0.00653031	0.00433982	0.00378017	0.0050942	0.00656842	0.00871516	0.00803701	PI	1 day, 12:05:00	8.49558	FALSE	36	5	0.130487	0.23965	0.480914	0.00609683	FALSE
PI 36:4_857.52/100.7	0.313193	0.321875	0.138029	0.131186	0.282846	0.339507	0.313996	0.301257	PI	1 day, 12:04:00	8.51559	FALSE	36	4	0.105496	0.216458	0.452706	0.267736	FALSE
PI 36:3_859.534/102	0.039396	0.00179203	0.0643458	0.0748637	0.000454663	0.0317512	0.0642796	0.0670886	PI	1 day, 12:03:00	8.4268	FALSE	36	3	0.722861	0.786409	-0.141236	0.0429964	FALSE
PI 36:2_861.549/101.9	0.148932	0.156906	0.279303	0.297335	0.168112	0.166735	0.30665	0.278236	PI	1 day, 12:02:00	8.45485	FALSE	36	2	0.301126	0.396166	0.0596585	0.225276	FALSE
PI 36:1_863.562/102.1	0.00328839	0.0224863	0.0243292	0.0153656	0.028588	0.028082	0.0615096	0.0599333	PI	1 day, 12:01:00	8.458	FALSE	36	1	0.0126233	0.116945	1.4439	0.0304478	FALSE
PI 37:5_869.519/100.1	0.000540161	0.000644043	0.000871008	0.000510336	0.000534921	0.0006469	0.00141281	0.00114823	PI	1 day, 13:05:00	8.6865	FALSE	37	5	0.142481	0.247279	0.544872	0.000788551	FALSE
PI A38:5_869.555/99.4	0.00145544	0.00162719	0.00464212	0.00432971	0.00105052	0.00110197	0.00527452	0.00560221	PI	1 day, 14:05:00	8.74804	TRUE	38	5	0.499761	0.585518	0.112184	0.00313546	FALSE
PI 37:4_871.534/100.2	0.00638383	0.0060665	0.0169376	0.0182142	0.00424888	0.00572217	0.018164	0.0176566	PI	1 day, 13:04:00	8.69794	FALSE	37	4	0.467594	0.554393	-0.0559408	0.0116742	FALSE
PI 37:3_873.55/101.4	0.000497906	0.000953861	0.00175282	0.000545947	0.000558375	0.000538692	0.00015942	1.74e-05	PI	1 day, 13:03:00	8.61489	FALSE	37	3	0.138125	0.243099	-1.55784	0.000628055	FALSE
PI 37:2_875.566/101.6	0.000873977	0.000772279	0.00159955	0.00144116	0.000825422	0.000778713	0.00154067	0.00163339	PI	1 day, 13:02:00	8.61778	FALSE	37	2	0.678767	0.750815	0.0278123	0.00118315	FALSE
PI 38:6_881.52/100	0.016002	0.0157786	0.018416	0.0172456	0.0132426	0.015891	0.0283776	0.0266171	PI	1 day, 14:06:00	8.8152	FALSE	38	6	0.165764	0.265167	0.318942	0.0189463	FALSE
PI 38:5_883.536/99.9	0.103291	0.108862	0.185967	0.184766	0.0800563	0.101238	0.2756	0.264919	PI	1 day, 14:05:00	8.8442	FALSE	38	5	0.192808	0.294795	0.308413	0.163087	FALSE
PI 38:4_885.55/100	0.586773	0.576729	1.93101	1.95959	0.418342	0.541299	1.79452	1.74576	PI	1 day, 14:04:00	8.8555	FALSE	38	4	0.0101389	0.104092	-0.167558	1.19425	FALSE
PI 38:3_887.564/103.1	0.00179559	0.00413608	0.0209881	0.0320652	0.00565366	0.000303005	0.0030838	0.0012337	PI	1 day, 14:03:00	8.60877	FALSE	38	3	0.104245	0.215006	-2.52133	0.00865739	FALSE
PI 38:2_889.579/103.1	0.00212917	0.0124502	0.0138528	0.013537	0.000149845	0.00169914	0.00650784	0.0134899	PI	1 day, 14:02:00	8.62831	FALSE	38	2	0.140164	0.245597	-0.941912	0.00797698	FALSE
PI 39:5_897.55/99.6	0.00175794	0.00186924	0.00382157	0.00457382	0.00154694	0.00185084	0.00617142	0.00614964	PI	1 day, 15:05:00	9.01155	FALSE	39	5	0.12347	0.235702	0.38675	0.00346768	FALSE
PI 39:4_899.565/99.6	0.00289333	0.00292077	0.00823674	0.00928842	0.00210057	0.00271642	0.00962165	0.00912126	PI	1 day, 15:04:00	9.03178	FALSE	39	4	0.891641	0.919505	0.0135745	0.0058624	FALSE
PI 40:8_905.519/98.9	0.00260318	0.00347467	0.00912801	0.00831701	0.00252345	0.00298601	0.0101124	0.0101936	PI	1 day, 16:08:00	9.15591	FALSE	40	8	0.284605	0.381095	0.134174	0.0061673	FALSE
PI 40:7_907.535/99	0.00510978	0.00508821	0.0103926	0.0106977	0.00400285	0.00439741	0.0136831	0.0121871	PI	1 day, 16:07:00	9.16702	FALSE	40	7	0.402576	0.500532	0.131345	0.00819484	FALSE
PI 40:6_909.55/99.5	0.0344418	0.0356494	0.0633651	0.0616813	0.0302557	0.0318723	0.0704747	0.0704126	PI	1 day, 16:06:00	9.14121	FALSE	40	6	0.502305	0.585782	0.057097	0.0497691	FALSE
PI 40:5_911.565/99.6	0.0362074	0.037802	0.068621	0.0699873	0.0282704	0.0347183	0.109123	0.108725	PI	1 day, 16:05:00	9.15226	FALSE	40	5	0.155546	0.259439	0.40147	0.0616818	FALSE
PI 40:4_913.581/99.8	0.0279625	0.0271574	0.0465297	0.0481729	0.0213082	0.0272519	0.0987754	0.0936765	PI	1 day, 16:04:00	9.15412	FALSE	40	4	0.111206	0.225834	0.68585	0.0488543	FALSE
PI 42:9_931.534/99.2	0.00178514	0.000855695	0.00229768	0.00185927	0.00140317	0.00142849	0.00161784	0.00226659	PI	1 day, 18:09:00	9.39046	FALSE	42	9	0.944015	0.956086	-0.0174456	0.00168923	FALSE
PI 42:8_933.55/98.8	0.00332252	0.00211221	0.00403931	0.00395921	0.00273881	0.00167553	0.00726835	0.0079055	PI	1 day, 18:08:00	9.44889	FALSE	42	8	0.182658	0.282549	0.544175	0.00412768	FALSE
PI 42:7_935.565/98.5	0.000656169	0.000681374	0.00186298	0.0014141	0.000759419	0.000616566	0.00285568	0.00168562	PI	1 day, 18:07:00	9.49812	FALSE	42	7	0.346671	0.447172	0.358723	0.00131649	FALSE
PI 42:6_937.581/98.9	0.000912487	0.000805504	0.00122027	0.000935115	0.000844433	0.000753441	0.00158468	0.00243187	PI	1 day, 18:06:00	9.48009	FALSE	42	6	0.206532	0.307469	0.535548	0.00118597	FALSE
PI 42:5_939.597/99	0.000600899	0.000744365	0.000752431	0.000554077	0.000565133	0.000711708	0.0011973	0.00127715	PI	1 day, 18:05:00	9.49088	FALSE	42	5	0.13291	0.239699	0.50043	0.000800383	FALSE
PI 44:11_955.536/100.7	0.00160869	0.00145378	0.000650202	0.000391819	0.00111139	0.00139289	0.00228054	0.00208602	PI	1 day, 20:11:00	9.48894	FALSE	44	11	0.181609	0.282028	0.743283	0.00137192	FALSE
PI 44:9_959.568/101.3	0.000614524	0.000590685	0.000879962	0.00108118	0.000665051	0.000732455	0.000626105	0.000634214	PI	1 day, 20:09:00	9.47254	FALSE	44	9	0.302743	0.396974	-0.252573	0.000728022	FALSE
PI 46:11_983.567/99.9	0.00274905	0.00200492	0.00871188	0.00973479	0.00168771	0.00236755	0.00533393	0.00516877	PI	1 day, 22:11:00	9.84551	FALSE	46	11	0.0560193	0.16821	-0.672356	0.00471983	FALSE
PE A30:1_646.482/110.4	0.0214542	0.0118153	0.00486084	0.00572169	0.0220439	0.0161207	0.0106548	0.0105823	PE	1 day, 6:01:00	5.85581	TRUE	30	1	0.197641	0.298239	0.437861	0.0129067	FALSE
PE 30:1_660.462/111.2	0.0239208	0.016401	0.00532174	0.00623667	0.0236876	0.013552	0.0147727	0.0117445	PE	1 day, 6:01:00	5.93939	FALSE	30	1	0.439877	0.531071	0.297396	0.0144546	FALSE
PE A31:1_660.498/110.3	0.0247888	0.0122786	0.00898567	0.00888691	0.021337	0.0151619	0.0114943	0.00906534	PE	1 day, 7:01:00	5.9882	TRUE	31	1	0.874538	0.908969	0.0545863	0.0139998	FALSE
PE 30:0_662.477/111.5	0.10251	0.103928	0.0344702	0.0343693	0.139152	0.12999	0.0696506	0.0632115	PE	1 day, 6:00:00	5.9415	FALSE	30	0	5.75e-05	0.0113755	0.546327	0.0846602	TRUE
PE A32:2_672.498/109.2	0.022831	0.0145706	0.0135113	0.0181322	0.019506	0.0148982	0.0169335	0.0154216	PE	1 day, 8:02:00	6.15841	TRUE	32	2	0.82226	0.870628	-0.0485704	0.0169755	FALSE
PE A32:1_674.513/110.4	0.426525	0.206865	0.0751329	0.0791316	0.381893	0.2619	0.182439	0.172754	PE	1 day, 8:01:00	6.10972	TRUE	32	1	0.418365	0.512881	0.342903	0.22333	FALSE
PE A32:0_676.529/112.2	0.0131153	0.00841072	0.00313231	0.00258267	0.0176942	0.0142036	0.0112487	0.00982939	PE	1 day, 8:00:00	6.02967	TRUE	32	0	0.00705615	0.0960065	0.959556	0.0100271	FALSE
PE 32:2_686.477/110.4	0.0786383	0.0757681	0.0280164	0.0307267	0.0865131	0.0918251	0.0606192	0.0553863	PE	1 day, 8:02:00	6.21809	FALSE	32	2	0.00463394	0.080819	0.465636	0.0634367	FALSE
PE A33:2_686.513/108.6	0.0792494	0.0791661	0.0331473	0.010939	0.0908728	0.0928917	0.0629648	0.057345	PE	1 day, 9:02:00	6.32148	TRUE	33	2	0.0212025	0.142308	0.586489	0.063322	FALSE
PE 32:1_688.493/110.4	0.114526	0.108357	0.0475253	0.0532025	0.126486	0.12617	0.0972112	0.088023	PE	1 day, 8:01:00	6.23634	FALSE	32	1	0.00809129	0.0970954	0.436308	0.0951877	FALSE
PE A33:1_688.529/110.1	0.0738833	0.041902	0.0515031	0.0610028	0.155003	0.0486878	0.10428	0.0935658	PE	1 day, 9:01:00	6.25367	TRUE	33	1	0.144152	0.248191	0.814657	0.0787285	FALSE
PE 32:0_690.509/111.2	0.0252681	0.0226751	0.0219059	0.0222143	0.0153118	0.0232549	0.0180899	0.0177246	PE	1 day, 8:00:00	6.20961	FALSE	32	0	0.0649683	0.170644	-0.30769	0.0208056	FALSE
PE A34:3_698.514/108.6	0.0697946	0.0464432	0.122401	0.132237	0.0493778	0.0507422	0.0678242	0.071609	PE	1 day, 10:03:00	6.43199	TRUE	34	3	0.0464437	0.16821	-0.630592	0.0763037	FALSE
PE 33:2_700.493/110	0.0127513	0.0113445	0.103125	0.122783	0.117467	0.010719	0.120619	0.157033	PE	1 day, 9:02:00	6.36812	FALSE	33	2	0.198073	0.298239	0.698956	0.0819803	FALSE
PE A34:2_700.529/109	0.222064	0.143718	0.25668	0.267365	0.18512	0.156624	0.214562	0.221046	PE	1 day, 10:02:00	6.42687	TRUE	34	2	0.222234	0.323547	-0.194956	0.208397	FALSE
PE 33:1_702.509/110	0.000304212	0.000735574	0.00198173	0.00220813	0.00109848	0.0018502	0.00156145	0.00194065	PE	1 day, 9:01:00	6.38644	FALSE	33	1	0.438417	0.531071	0.302761	0.00146005	FALSE
PE A34:1_702.545/110.4	0.380068	0.223361	0.0949782	0.10036	0.381672	0.274155	0.190818	0.186489	PE	1 day, 10:01:00	6.36364	TRUE	34	1	0.248955	0.34836	0.371179	0.228988	FALSE
PE A34:0_704.559/111.6	0.0113666	0.00836398	0.00392408	0.00476395	0.0109271	0.00943726	0.00795678	0.00931077	PE	1 day, 10:00:00	6.31325	TRUE	34	0	0.116655	0.231335	0.405122	0.00825631	FALSE
PE A35:5_708.498/107	0.009383	0.00963002	0.037925	0.0336717	0.00770141	0.0088071	0.011278	0.0127734	PE	1 day, 11:05:00	6.62148	TRUE	35	5	0.0591295	0.168455	-1.15961	0.0163962	FALSE
PE 34:4_710.478/109.2	0.0157049	0.0142117	0.00870764	0.00759339	0.015144	0.0160489	0.0104007	0.0100132	PE	1 day, 10:04:00	6.50621	FALSE	34	4	0.0637817	0.170644	0.159118	0.012228	FALSE
PE 34:3_712.494/109.5	0.138685	0.0930723	0.0523903	0.0576437	0.125501	0.139059	0.0878706	0.0814714	PE	1 day, 10:03:00	6.50679	FALSE	34	3	0.0948907	0.202025	0.344257	0.0969617	FALSE
PE A35:3_712.529/108	0.0084943	0.124808	0.020679	0.0687505	0.124596	0.136889	0.0872974	0.00999805	PE	1 day, 11:03:00	6.59749	TRUE	35	3	0.385304	0.487477	0.68779	0.072689	FALSE
PE 34:2_714.509/109.7	1.35752	1.13584	0.510062	0.565538	1.19183	1.22663	0.75651	0.688542	PE	1 day, 10:02:00	6.5133	FALSE	34	2	0.361109	0.461287	0.114408	0.929059	FALSE
PE A35:2_714.545/107.6	0.458406	0.192896	0.020551	0.0141657	0.529608	0.282388	0.115374	0.223146	PE	1 day, 11:02:00	6.64075	TRUE	35	2	0.235463	0.33663	0.745961	0.229567	FALSE
PE 34:1_716.522/109.3	0.445331	0.44703	0.313269	0.352876	0.463387	0.472406	0.457338	0.42978	PE	1 day, 10:01:00	6.55556	FALSE	34	1	0.0332515	0.16788	0.226081	0.422677	FALSE
PE A36:6_720.499/106.8	0.0130149	0.014377	0.0594834	0.0554024	0.0111153	0.0114011	0.0258378	0.0272371	PE	1 day, 12:06:00	6.74625	TRUE	36	6	0.0490475	0.16821	-0.912418	0.0272336	FALSE
PE A36:5_722.514/106.6	0.379334	0.382306	1.49769	1.45653	0.298441	0.359416	0.955675	1.01526	PE	1 day, 12:05:00	6.77778	TRUE	36	5	0.0426902	0.16821	-0.499297	0.793082	FALSE
PE A36:4_724.53/107.9	0.0306569	0.0310214	0.163035	0.127781	0.0446033	0.0400015	0.0266807	0.118422	PE	1 day, 12:04:00	6.71483	TRUE	36	4	0.337873	0.440124	-0.617803	0.0727753	FALSE
PE 35:3_726.508/109.2	0.0170653	0.0176224	0.0539995	0.0700542	0.0150694	0.0200541	0.0107577	0.00954255	PE	1 day, 11:03:00	6.65301	FALSE	35	3	0.0886684	0.194283	-1.5181	0.0267706	FALSE
PE A36:3_726.545/107.9	0.0829413	0.0589524	0.210563	0.188805	0.057792	0.0582424	0.100991	0.103164	PE	1 day, 12:03:00	6.7335	TRUE	36	3	0.0415012	0.16821	-0.7574	0.107681	FALSE
PE 35:2_728.524/109.3	0.0499337	0.043826	0.0337483	0.0374881	0.03923	0.0451849	0.0261088	0.0382835	PE	1 day, 11:02:00	6.66536	FALSE	35	2	0.292218	0.387181	-0.148989	0.0392254	FALSE
PE A36:2_728.561/108.4	0.0598497	0.0438041	0.0963452	0.0950092	0.0538726	0.0482282	0.0809875	0.0777719	PE	1 day, 12:02:00	6.72104	TRUE	36	2	0.162058	0.263013	-0.177478	0.0694836	FALSE
PE 35:1_730.541/109.5	0.0140823	0.0165725	0.0283939	0.034399	0.010832	0.015733	0.0293993	0.028208	PE	1 day, 11:01:00	6.67161	FALSE	35	1	0.264085	0.36371	-0.150816	0.0222025	FALSE
PE A37:6_734.514/106.6	0.00612872	0.006527	0.0294723	0.0314657	0.00522125	0.00613374	0.0100774	0.0106286	PE	1 day, 13:06:00	6.89037	TRUE	37	6	0.0640264	0.170644	-1.19876	0.0132068	FALSE
PE 36:5_736.494/108.5	0.0266665	0.031819	0.0569442	0.0876336	0.0410346	0.0264046	0.123277	0.114058	PE	1 day, 12:05:00	6.78796	FALSE	36	5	0.0934543	0.200043	0.585811	0.0634797	FALSE
PE A37:5_736.53/106.2	0.0690434	0.0689991	0.324136	0.327391	0.0542446	0.0584611	0.159208	0.181244	PE	1 day, 13:05:00	6.93531	TRUE	37	5	0.0482444	0.16821	-0.801053	0.155341	FALSE
PE 36:4_738.509/109	0.74072	0.998809	0.415916	0.309538	0.798004	0.693717	0.500624	0.326443	PE	1 day, 12:04:00	6.77531	FALSE	36	4	0.690213	0.759234	-0.0882068	0.597971	FALSE
PE 36:3_740.524/108.8	1.70572	1.57609	0.378749	0.415059	1.66809	1.69161	0.940924	0.978422	PE	1 day, 12:03:00	6.80629	FALSE	36	3	0.0558809	0.16821	0.373257	1.16933	FALSE
PE 36:2_742.538/109	0.851662	0.993836	1.20782	1.42359	1.00131	0.941919	1.0231	1.02468	PE	1 day, 12:02:00	6.81227	FALSE	36	2	0.263815	0.36371	-0.165748	1.05849	FALSE
PE 36:1_744.554/109.6	0.0486432	0.265953	0.592725	0.973984	0.030682	0.0350043	0.43415	0.513636	PE	1 day, 12:01:00	6.79338	FALSE	36	1	0.100717	0.212149	-0.892427	0.361847	FALSE
PE A38:7_746.515/106	0.0984405	0.10618	0.320872	0.35216	0.0872329	0.0968447	0.194292	0.210405	PE	1 day, 14:07:00	7.04259	TRUE	38	7	0.0547452	0.16821	-0.575935	0.183303	FALSE
PE A38:6_748.53/106.2	0.396984	0.409862	1.14007	1.24775	0.32884	0.356843	0.129057	0.91974	PE	1 day, 14:06:00	7.0483	TRUE	38	6	0.164956	0.265167	-0.881166	0.616144	FALSE
PE A38:5_750.543/106.1	0.6641	0.656219	2.39669	2.43803	0.530614	0.616886	1.76893	1.79202	PE	1 day, 14:05:00	7.07392	TRUE	38	5	0.03411	0.16788	-0.386515	1.35794	FALSE
PE 37:4_752.523/107.6	0.00428528	0.00579753	0.0220386	0.0233186	0.00477322	0.00341375	0.0174384	0.0116131	PE	1 day, 13:04:00	6.99371	FALSE	37	4	0.0868389	0.192113	-0.574133	0.0115848	FALSE
PE 37:3_754.539/109.8	0.0246482	0.0243013	0.0181749	0.022448	0.0250072	0.040184	0.018382	0.0188463	PE	1 day, 13:03:00	6.87194	FALSE	37	3	0.474494	0.560894	0.193364	0.023999	FALSE
PE 37:2_756.555/109.5	0.0138653	0.0105094	0.0105579	0.0182533	0.0105394	0.0115998	0.0126944	0.0152641	PE	1 day, 13:02:00	6.90918	FALSE	37	2	0.713125	0.780104	-0.0863003	0.0129105	FALSE
PE 38:7_760.494/107.9	0.0198512	0.0276087	0.0209547	0.0196146	0.0150022	0.0178684	0.0123488	0.0252361	PE	1 day, 14:07:00	7.04814	FALSE	38	7	0.285358	0.381095	-0.321271	0.0198106	FALSE
PE A39:7_760.529/106	0.0128684	0.0316634	0.0532208	0.0384667	0.0105931	0.0247496	0.0220349	0.0231047	PE	1 day, 15:07:00	7.1748	TRUE	39	7	0.121833	0.235346	-0.759187	0.0270877	FALSE
PE 38:6_762.51/107.4	0.35811	0.0814695	0.29141	0.24905	0.380154	0.375543	0.348822	0.352323	PE	1 day, 14:06:00	7.09972	FALSE	38	6	0.12596	0.237398	0.571932	0.30461	FALSE
PE A39:6_762.545/106.3	0.354908	0.392388	0.0660134	0.0726169	0.383243	0.372862	0.0568828	0.0609259	PE	1 day, 15:06:00	7.17352	TRUE	39	6	0.763873	0.81755	-0.0196951	0.21998	FALSE
PE 38:5_764.524/107.4	0.264416	0.317387	0.418137	0.366012	0.237441	0.262838	0.320666	0.326432	PE	1 day, 14:05:00	7.11847	FALSE	38	5	0.0327583	0.16788	-0.251569	0.314166	FALSE
PE A39:5_764.56/106.1	0.00212763	0.00247836	0.0621518	0.0637616	0.0025619	0.00248185	0.0293937	0.0578114	PE	1 day, 15:05:00	7.20603	TRUE	39	5	0.270472	0.36575	-0.500661	0.027846	FALSE
PE 38:4_766.539/107.2	0.614211	0.652811	1.96411	1.76614	0.497927	0.571876	1.15438	1.20323	PE	1 day, 14:04:00	7.15055	FALSE	38	4	0.0381545	0.16788	-0.544018	1.05309	FALSE
PE 38:3_768.554/108.8	0.3256	0.233211	0.237846	0.18713	0.230784	0.23891	0.141743	0.198849	PE	1 day, 14:03:00	7.06391	FALSE	38	3	0.167398	0.266223	-0.279916	0.224259	FALSE
PE 38:2_770.57/109.6	0.00175058	0.00752178	0.000373359	0.000581998	0.00180621	0.0115308	0.0287625	0.0142764	PE	1 day, 14:02:00	7.03075	FALSE	38	2	0.108484	0.221441	2.4626	0.00832545	FALSE
PE 39:8_772.49/110.9	0.00882619	0.0102319	0.00402357	0.00261372	0.0121831	0.00881176	0.0114298	0.0144432	PE	1 day, 15:08:00	6.96564	FALSE	39	8	0.0634478	0.170644	0.867091	0.00907041	FALSE
PE A40:8_772.53/105.6	0.0551366	0.0589256	0.162199	0.175519	0.050085	0.0504294	0.0991252	0.106945	PE	1 day, 16:08:00	7.31562	TRUE	40	8	0.0451843	0.16821	-0.559333	0.0947956	FALSE
PE 38:1_772.587/109.2	0.00900085	0.00547667	0.0196045	0.0239693	0.00832459	0.00585525	0.0106924	0.0113184	PE	1 day, 14:01:00	7.07497	FALSE	38	1	0.103397	0.215006	-0.681712	0.0117802	FALSE
PE A40:7_774.545/105.6	0.157234	0.163777	0.416801	0.45838	0.144648	0.145966	0.31851	0.332872	PE	1 day, 16:07:00	7.33471	TRUE	40	7	0.0443533	0.16821	-0.344657	0.267273	FALSE
PE A40:6_776.56/106.2	0.219467	0.233556	0.221155	0.277772	0.183436	0.207143	0.471135	0.525459	PE	1 day, 16:06:00	7.31224	TRUE	40	6	0.156675	0.259439	0.543189	0.29239	FALSE
PE 39:5_778.54/108.8	0.0143447	0.0167392	0.0160791	0.0148603	0.0158029	0.014459	0.0111075	0.00830511	PE	1 day, 15:05:00	7.1557	FALSE	39	5	0.0961101	0.203527	-0.320304	0.0139622	FALSE
PE A40:5_778.574/106.4	0.121328	0.119429	0.192679	0.244568	0.103018	0.106825	0.407503	0.432931	PE	1 day, 16:05:00	7.31743	TRUE	40	5	0.123118	0.235702	0.631404	0.216035	FALSE
PE 39:4_780.555/109	0.0269889	0.0255072	0.0309459	0.0497497	0.0248695	0.0267319	0.0220177	0.0644306	PE	1 day, 15:04:00	7.16105	FALSE	39	4	0.911701	0.930499	0.0516839	0.0339052	FALSE
PE A40:4_780.592/107.8	0.0224334	0.0200029	0.0186666	0.0118517	0.0195554	0.0211656	0.0209541	0.0324941	PE	1 day, 16:04:00	7.24111	TRUE	40	4	0.25465	0.355075	0.368254	0.0208905	FALSE
PE 39:3_782.571/109.7	0.00880878	0.00861714	0.0178896	0.0164497	0.0113483	0.0118537	0.013806	0.00718928	PE	1 day, 15:03:00	7.13374	FALSE	39	3	0.502944	0.585782	-0.228022	0.0119953	FALSE
PE 39:2_784.586/109.9	0.00107121	0.000388957	0.00974135	0.0128165	0.000359822	0.00092639	0.00742262	0.0085964	PE	1 day, 15:02:00	7.13909	FALSE	39	2	0.16846	0.266841	-0.472907	0.0051654	FALSE
PE 40:8_786.508/106.3	0.0156927	0.0198231	0.0175173	0.0182198	0.0149472	0.0179015	0.0178703	0.0187421	PE	1 day, 16:08:00	7.39895	FALSE	40	8	0.730292	0.790152	-0.0367418	0.0175893	FALSE
PE 40:7_788.524/106.9	0.0789339	0.105422	0.105107	0.0953698	0.0783694	0.0823712	0.0937046	0.095587	PE	1 day, 16:07:00	7.37628	FALSE	40	7	0.240673	0.339169	-0.136743	0.0918581	FALSE
PE A41:7_788.56/106.4	0.00219832	0.001947	0.0161809	0.0165442	0.00193554	0.00131847	0.0103978	0.0121166	PE	1 day, 17:07:00	7.41128	TRUE	41	7	0.0564948	0.16821	-0.516855	0.00782986	FALSE
PE 40:6_790.54/106.8	0.188686	0.2177	0.293627	0.276796	0.175286	0.188624	0.262056	0.276688	PE	1 day, 16:06:00	7.40206	FALSE	40	6	0.0888012	0.194283	-0.113903	0.234933	FALSE
PE A41:6_790.575/106.9	0.000350481	0.000718811	0.0207671	0.0219469	0.000414483	0.000426083	0.0137732	0.0146141	PE	1 day, 17:06:00	7.39546	TRUE	41	6	0.0734993	0.176271	-0.583039	0.00912639	FALSE
PE 40:5_792.554/107	0.175226	0.204824	0.330324	0.292879	0.122837	0.161191	0.29439	0.329204	PE	1 day, 16:05:00	7.40705	FALSE	40	5	0.265717	0.364096	-0.144523	0.238859	FALSE
PE 40:4_794.569/107.1	0.172311	0.205459	0.350351	0.332849	0.137368	0.0206774	0.365629	0.397378	PE	1 day, 16:04:00	7.41894	FALSE	40	4	0.461248	0.550164	-0.204028	0.247753	FALSE
PE 40:2_798.602/107.8	0.0061795	0.00703907	0.0157403	0.0132783	0.00543896	0.00614513	0.0135815	0.00937638	PE	1 day, 16:02:00	7.40818	FALSE	40	2	0.176313	0.275968	-0.290164	0.00959738	FALSE
PE A42:8_800.56/105.4	0.00464712	0.00452809	0.00983132	0.0102806	0.00409817	0.00354187	0.0079467	0.00871973	PE	1 day, 18:08:00	7.59545	TRUE	42	8	0.011373	0.112592	-0.268926	0.0066992	FALSE
PE 40:1_800.618/108	0.0068071	0.00569235	0.016668	0.0152902	0.00547223	0.00661125	0.0145508	0.0148448	PE	1 day, 16:01:00	7.41313	FALSE	40	1	0.22105	0.323011	-0.10005	0.0107421	FALSE
PE A42:7_802.576/105.1	0.00783947	0.00806951	0.0183849	0.0176723	0.00675221	0.00684392	0.0152726	0.0174364	PE	1 day, 18:07:00	7.63627	TRUE	42	7	0.0430846	0.16821	-0.166402	0.0122839	FALSE
PE A42:6_804.592/105.2	0.00747846	0.00776685	0.0173643	0.0169461	0.00715632	0.00742539	0.0190446	0.0212528	PE	1 day, 18:06:00	7.64821	TRUE	42	6	0.200019	0.300029	0.147206	0.0130544	FALSE
PE 41:5_806.57/107.9	0.00863577	0.00996344	0.0243578	0.0228277	0.00830376	0.00512607	0.0115165	0.0139476	PE	1 day, 17:05:00	7.47516	FALSE	41	5	0.0241572	0.159283	-0.758206	0.0130848	FALSE
PE A42:5_806.608/105.7	0.00652373	0.00710486	0.0110058	0.0205125	0.00660244	0.00555499	0.00854383	0.0110528	PE	1 day, 18:05:00	7.63111	TRUE	42	5	0.238797	0.338937	-0.507686	0.00961262	FALSE
PE 42:8_814.54/106	0.00540906	0.00682119	0.00804561	0.00869184	0.00574352	0.00548419	0.00854648	0.00897959	PE	1 day, 18:08:00	7.68434	FALSE	42	8	0.902827	0.926216	-0.0106931	0.00721519	FALSE
PE 42:7_816.556/106.3	0.00514472	0.00605412	0.0115188	0.0107746	0.00456955	0.00477303	0.00783342	0.0104233	PE	1 day, 18:07:00	7.68162	FALSE	42	7	0.0833649	0.190824	-0.279195	0.00763644	FALSE
PE 42:6_818.571/106.4	0.0051259	0.00623464	0.0124519	0.0132531	0.00424362	0.00518081	0.00802393	0.00945883	PE	1 day, 18:06:00	7.69333	FALSE	42	6	0.0313912	0.16788	-0.462085	0.00799658	FALSE
PE 42:5_820.587/106.3	0.00588146	0.00615515	0.0143928	0.015692	0.0049113	0.00558846	0.0111489	0.0111719	PE	1 day, 18:05:00	7.71954	FALSE	42	5	0.0296746	0.16788	-0.359953	0.00936774	FALSE
PE 42:4_822.603/106.5	0.0038903	0.00361704	0.0106212	0.00931945	0.00310363	0.00299451	0.00577659	0.00680924	PE	1 day, 18:04:00	7.72397	FALSE	42	4	0.035141	0.16788	-0.554901	0.0057665	FALSE
CerPE d18:1;14:0_631.482/129.3	0.0235118	0.0268423	0.00527717	0.00526646	0.0326068	0.0303884	0.0132984	0.0129223	CerPE	d18:1;14:0	4.88385	FALSE	32	1	0.000723007	0.0409015	0.550915	0.0187642	TRUE
CerPE d18:1;15:0_645.498/128.7	0.00967925	0.0104012	0.00248258	0.00206498	0.0143916	0.0123537	0.00506977	0.00429913	CerPE	d18:1;15:0	5.01552	FALSE	33	1	0.00370845	0.080819	0.552264	0.00759277	FALSE
CerPE d18:1;16:1_657.499/127.5	0.0143017	0.0144816	0.00275246	0.0023583	0.0158305	0.0157195	0.00744604	0.00641401	CerPE	d18:1;16:1	5.15686	FALSE	34	2	0.0100322	0.104092	0.421981	0.00991302	FALSE
CerPE d18:1;16:0_659.514/128.1	1.53419	1.74771	0.425694	0.366863	2.07956	2.00849	0.944014	0.92824	CerPE	d18:1;16:0	5.14843	FALSE	34	1	0.000554747	0.0409015	0.548776	1.25435	TRUE
CerPE d18:0;16:0_661.529/124.9	0.0443865	0.0511642	0.0110116	0.00987326	0.0979125	0.0539059	0.0228014	0.0216572	CerPE	d18:0;16:0	5.29647	FALSE	34	0	0.118739	0.231335	0.753359	0.0390891	FALSE
CerPE d18:1;17:0_673.529/127.5	0.0517159	0.0594009	0.0155221	0.0129539	0.0788943	0.0692518	0.0322082	0.0311411	CerPE	d18:1;17:0	5.28258	FALSE	35	1	0.00144379	0.0611673	0.599401	0.043886	FALSE
CerPE d18:1;16:0-OH_675.509/131.6	0.00810399	0.00937841	0.00212004	0.00147774	0.0132493	0.0134002	0.00596333	0.0059116	CerPE	d18:1;16:0-OH	5.13305	FALSE	34	1	4.85e-05	0.0113755	0.869887	0.00745058	TRUE
CerPE t18:0;16:0_677.524/132.6	0.0741089	0.0798765	0.0278523	0.0253293	0.101699	0.0954426	0.0604951	0.0564763	CerPE	t18:0;16:0	5.10953	FALSE	34	0	0.00038614	0.0382278	0.600488	0.0651599	TRUE
CerPE d18:1;18:1_685.529/125.3	0.0136916	0.0152458	0.00286033	0.00289263	0.0219025	0.0183769	0.00677014	0.00622685	CerPE	d18:1;18:1	5.4711	FALSE	36	2	0.00521873	0.080819	0.618961	0.0109958	FALSE
CerPE d18:1;18:0_687.545/127.2	0.206474	0.233437	0.0706417	0.0601337	0.269445	0.241996	0.115219	0.112986	CerPE	d18:1;18:0	5.40523	FALSE	36	1	0.00641006	0.0906566	0.374136	0.163792	FALSE
CerPE d18:0;18:0_689.562/124	0.00294928	0.00333057	0.000847755	0.000467735	0.00409915	0.00321762	0.00072025	0.000757467	CerPE	d18:0;18:0	5.56098	FALSE	36	0	0.285821	0.381095	0.211483	0.00204873	FALSE
CerPE d18:1;19:1_699.545/128.7	0.0160102	0.0178966	0.00477934	0.00608319	0.0237203	0.0219179	0.00946781	0.00555637	CerPE	d18:1;19:1	5.43547	FALSE	37	2	0.0346886	0.16788	0.438291	0.013179	FALSE
CerPE d18:1;24:2_767.608/122.4	0.00350787	0.00331245	0.00580331	0.0058223	0.00366965	0.00252411	0.00255761	0.00229238	CerPE	d18:1;24:2	6.27131	FALSE	42	3	0.0538478	0.16821	-0.740071	0.00368621	FALSE
CerPE d18:1;24:1_769.624/122.4	0.0038499	0.00367901	0.00466618	0.00526316	0.00465274	0.00463762	0.0032887	0.00307911	CerPE	d18:1;24:1	6.28778	FALSE	42	2	0.495778	0.582575	-0.156992	0.00413955	FALSE
PS 34:2_758.498/131.4	0.104661	0.106606	0.10385	0.0988122	0.105906	0.13611	0.0984264	0.0995809	PS	1 day, 10:02:00	5.77244	FALSE	34	2	0.4479	0.53748	0.0881927	0.106744	FALSE
PS 34:1_760.514/131.9	0.100407	0.101176	0.298875	0.312195	0.0790235	0.103597	0.214401	0.211394	PS	1 day, 10:01:00	5.76584	FALSE	34	1	0.0481781	0.16821	-0.417582	0.177634	FALSE
PS 34:0_762.528/132.3	0.000320617	0.000216297	0.00150219	0.00172169	0.000250133	0.0325889	0.000944718	0.000845148	PS	1 day, 10:00:00	5.76364	FALSE	34	0	0.387503	0.488698	3.20287	0.00479872	FALSE
PS 35:1_774.53/131.4	0.0224704	0.0212014	0.0947906	0.105215	0.0173912	0.022096	0.0551091	0.056716	PS	1 day, 11:01:00	5.89444	FALSE	35	1	0.0639642	0.170644	-0.68744	0.0493737	FALSE
PS 36:4_782.5/130.6	0.0528554	0.0546834	0.0564855	0.0507622	0.0550432	0.0680983	0.049382	0.0461499	PS	1 day, 12:04:00	5.99158	FALSE	36	4	0.837288	0.884176	0.0258737	0.0541825	FALSE
PS 36:3_784.515/130.2	0.116615	0.0281764	0.192129	0.192212	0.114871	0.148349	0.142913	0.138959	PS	1 day, 12:03:00	6.02546	FALSE	36	3	0.907138	0.928234	0.0428737	0.134278	FALSE
PS 36:2_786.53/130.6	0.649307	0.611451	1.99396	2.12348	0.513416	0.629969	0.538839	0.940738	PS	1 day, 12:02:00	6.02244	FALSE	36	2	0.069088	0.172068	-1.03593	1.00015	FALSE
PS 36:1_788.544/130.9	0.657777	0.659539	3.20462	3.43757	0.527489	0.639016	1.834	1.81815	PS	1 day, 12:01:00	6.02402	FALSE	36	1	0.0591239	0.168455	-0.724048	1.59727	FALSE
PS 38:6_806.499/127.6	0.0147028	0.0159688	0.0225579	0.00241239	0.0169848	0.0194764	0.0273164	0.0234724	PS	1 day, 14:06:00	6.32053	FALSE	38	6	0.184926	0.284944	0.648983	0.0178615	FALSE
PS 38:5_808.514/127.2	0.0366962	0.0356745	0.0954626	0.0963006	0.0298063	0.0378735	0.0534791	0.0525768	PS	1 day, 14:05:00	6.35624	FALSE	38	5	0.058285	0.168455	-0.604375	0.0547337	FALSE
PS 38:4_810.53/126.9	0.319642	0.311697	1.32787	1.43522	0.220917	0.29779	0.472051	0.471898	PS	1 day, 14:04:00	6.38716	FALSE	38	4	0.0543996	0.16821	-1.21458	0.607136	FALSE
PS 38:3_812.545/129	0.375545	0.345622	0.971376	0.943152	0.253628	0.33129	0.594463	0.593994	PS	1 day, 14:03:00	6.2988	FALSE	38	3	0.0258705	0.161495	-0.571685	0.551134	FALSE
PS 38:2_814.561/131.8	0.0150536	0.0153827	0.0322104	0.0598227	0.0122804	0.0158095	0.0333585	0.0275519	PS	1 day, 14:02:00	6.18028	FALSE	38	2	0.293225	0.387181	-0.460539	0.0264337	FALSE
PS 40:7_832.514/124.4	0.0090161	0.0103336	0.0173418	0.01757	0.00821411	0.0106455	0.0145451	0.0139503	PS	1 day, 16:07:00	6.69223	FALSE	40	7	0.118567	0.231335	-0.196412	0.0127021	FALSE
PS 40:6_834.53/124.8	0.11803	0.119864	0.197643	0.214182	0.0870821	0.117748	0.187842	0.18405	PS	1 day, 16:06:00	6.68694	FALSE	40	6	0.068527	0.172068	-0.171942	0.153305	FALSE
PS 40:5_836.545/124.8	0.23426	0.235174	0.316005	0.333938	0.159233	0.221631	0.380112	0.376465	PS	1 day, 16:05:00	6.70308	FALSE	40	5	0.870024	0.908969	0.0230975	0.282102	FALSE
PS 40:4_838.56/126.2	0.300803	0.280123	0.550135	0.588734	0.184662	0.267942	0.622095	0.582983	PS	1 day, 16:04:00	6.64469	FALSE	40	4	0.642909	0.727406	-0.0530697	0.422185	FALSE
PS 42:6_862.561/127.7	0.00252093	0.00865207	0.00676157	0.0056915	0.0095066	0.00763281	0.00754971	0.00788974	PS	1 day, 18:06:00	6.75459	FALSE	42	6	0.194129	0.295673	0.463556	0.00702562	FALSE
PS 42:5_864.576/127.5	0.0690587	0.0719049	0.0315951	0.0309475	0.0814034	0.0868307	0.0307605	0.0285591	PS	1 day, 18:05:00	6.78099	FALSE	42	5	0.166064	0.265167	0.161134	0.0538825	FALSE
PT 34:4_768.483/142.2	0.0148039	0.0157445	0.00377955	0.00399381	0.0111755	0.0133467	0.00803107	0.00797391	PT	1 day, 10:04:00	5.40423	FALSE	34	4	0.756124	0.81145	0.0807225	0.00985611	FALSE
PT 34:2_772.514/144.3	0.0256706	0.0250285	0.00760788	0.00801637	0.0231044	0.0233186	0.00900464	0.00837559	PT	1 day, 10:02:00	5.35352	FALSE	34	2	0.416273	0.511939	-0.0558889	0.0162658	FALSE
PT 36:5_794.499/140.2	0.0236266	0.0283808	0.00999014	0.00973107	0.0165193	0.0181543	0.0105775	0.00969466	PT	1 day, 12:05:00	5.667	FALSE	36	5	0.128122	0.238198	-0.384542	0.0158343	FALSE
PT 36:4_796.514/139.8	0.768671	0.800016	0.220265	0.215637	0.538731	0.59916	0.356149	0.343411	PT	1 day, 12:04:00	5.69752	FALSE	36	4	0.620261	0.708339	-0.1256	0.480255	FALSE
PT 38:7_818.497/140	0.00500778	0.00409943	0.00151773	0.0014879	0.00402827	0.00362083	0.00279535	0.00265095	PT	1 day, 14:07:00	5.84641	FALSE	38	7	0.637818	0.723713	0.112523	0.00315103	FALSE
PT 38:6_820.515/138	0.0198964	0.0215771	0.00655364	0.00571877	0.0170537	0.0194077	0.00773847	0.00830971	PT	1 day, 14:06:00	5.94576	FALSE	38	6	0.806664	0.861021	-0.0335742	0.0132819	FALSE
PT 38:5_822.53/137.7	0.154446	0.179747	0.0496996	0.0476927	0.147416	0.149016	0.0807196	0.0787612	PT	1 day, 14:05:00	5.97335	FALSE	38	5	0.648069	0.729906	0.0791141	0.110937	FALSE
PT 38:4_824.545/137.9	0.540753	0.595862	0.258807	0.250021	0.618886	0.595298	0.324998	0.309976	PT	1 day, 14:04:00	5.9793	FALSE	38	4	0.0192412	0.138537	0.168394	0.436825	FALSE
PT 40:7_846.53/137.1	0.000655774	0.000429017	0.0014154	0.000397259	0.000539758	0.000596014	0.000877009	0.000802908	PT	1 day, 16:07:00	6.17455	FALSE	40	7	0.93408	0.948451	-0.041297	0.000714142	FALSE
PT 40:6_848.547/136.3	0.0631154	0.0767194	0.0375997	0.0359424	0.0722921	0.0671679	0.0483725	0.0472189	PT	1 day, 16:06:00	6.22558	FALSE	40	6	0.246503	0.346153	0.139572	0.0560535	FALSE
PT 40:5_850.561/136.1	2.09471	2.20173	0.84716	0.797519	2.73652	2.46811	1.63594	1.62003	PT	1 day, 16:05:00	6.24953	FALSE	40	5	0.00165293	0.0611673	0.510021	1.80021	FALSE
PT 41:5_864.574/134.7	0.00241145	0.00530753	0.00138438	0.0015577	0.0140908	0.00419511	0.00197462	0.0105071	PT	1 day, 17:05:00	6.41851	FALSE	41	5	0.154128	0.258621	1.52906	0.00517859	FALSE
PT 42:9_870.529/134.5	0.011409	0.0157876	0.0086565	0.00858392	0.0110318	0.0116925	0.0126302	0.0130226	PT	1 day, 18:09:00	6.47233	FALSE	42	9	0.597878	0.690262	0.122565	0.0116018	FALSE
PT 42:8_872.544/134.3	0.0101378	0.0135956	0.00860088	0.00757427	0.0062846	0.0133017	0.0222828	0.0209197	PT	1 day, 18:08:00	6.49698	FALSE	42	8	0.204165	0.305092	0.653809	0.0128372	FALSE
PT 42:7_874.562/134.4	0.00663661	0.0153897	0.015884	0.0125297	0.00925991	0.0122987	0.0113853	0.00998597	PT	1 day, 18:07:00	6.50716	FALSE	42	7	0.459452	0.549677	-0.232586	0.0116712	FALSE
PT 42:6_876.575/135.2	0.0219209	0.0175102	0.0279005	0.0273571	0.020849	0.0168745	0.022191	0.0227169	PT	1 day, 18:06:00	6.48354	FALSE	42	6	0.127399	0.237972	-0.196502	0.022165	FALSE
PT 42:5_878.593/134.7	0.11768	0.148606	0.0503343	0.030112	0.0996622	0.168339	0.0598721	0.0944982	PT	1 day, 18:05:00	6.52259	FALSE	42	5	0.403242	0.500532	0.28469	0.096138	FALSE
PT 42:4_880.605/134.4	0.0192678	0.0347464	0.0172596	0.0184165	0.0346836	0.0149504	0.0235254	0.0173677	PT	1 day, 18:04:00	6.55212	FALSE	42	4	0.972992	0.980419	0.0133975	0.0225272	FALSE
PC(fmt) A28:0_708.519/175.4	0.00493423	0.00336202	0.0062073	0.00658165	0.00341751	0.00404888	0.00444478	0.00380211	PC	1 day, 4:00:00	4.03945	TRUE	28	0	0.0705039	0.173413	-0.424247	0.00459981	FALSE
PC(fmt) A29:1_720.519/169.2	0.00511287	0.00548256	0.00381443	0.00416131	0.00659829	0.00405557	0.00623908	0.005349	PC	1 day, 5:01:00	4.25839	TRUE	29	1	0.264516	0.36371	0.260218	0.00510164	FALSE
PC(fmt) 28:0_722.498/174.1	0.873335	0.860714	0.280814	0.265659	0.917661	0.956003	0.555934	0.543132	PC	1 day, 4:00:00	4.1499	FALSE	28	0	0.0145631	0.122701	0.382424	0.656657	FALSE
PC(fmt) A30:1_734.535/167.8	0.0721824	0.0543898	0.0646305	0.0696487	0.0911408	0.0676623	0.0784593	0.0834999	PC	1 day, 6:01:00	4.37744	TRUE	30	1	0.0786912	0.182232	0.298277	0.0727017	FALSE
PC(fmt) 29:0_736.514/172.7	0.168103	0.168206	0.0808754	0.0845337	0.188243	0.172424	0.112757	0.105632	PC	1 day, 5:00:00	4.26471	FALSE	29	0	0.0126985	0.116945	0.206821	0.135097	FALSE
PC(fmt) A30:0_736.55/173.1	0.0680993	0.0368013	0.0280059	0.0318408	0.060647	0.0473577	0.056348	0.0590916	PC	1 day, 6:00:00	4.25505	TRUE	30	0	0.189294	0.290545	0.439661	0.048524	FALSE
PC(fmt) 30:2_746.499/170.6	0.00979135	0.0107777	0.00979191	0.0105563	0.0136432	0.0132022	0.0114011	0.0118118	PC	1 day, 6:02:00	4.37573	FALSE	30	2	0.00558116	0.0818571	0.290901	0.0113719	FALSE
PC(fmt) A31:2_746.535/165.9	0.00195581	0.00122249	0.00741909	0.00804991	0.00171201	0.00167568	0.00405499	0.00738254	PC	1 day, 7:02:00	4.5	TRUE	31	2	0.341042	0.441348	-0.330913	0.00418406	FALSE
PC(fmt) 30:1_748.515/171.1	0.281145	0.309456	0.0646275	0.188612	0.329387	0.315211	0.275131	0.288833	PC	1 day, 6:01:00	4.37472	FALSE	30	1	0.0748972	0.176271	0.518251	0.25655	FALSE
PC(fmt) A31:1_748.55/166.8	0.0873976	0.0797523	0.0738979	0.068755	0.110205	0.0857052	0.0889416	0.0910935	PC	1 day, 7:01:00	4.48771	TRUE	31	1	0.0389709	0.16821	0.279171	0.0857185	FALSE
PC(fmt) 30:0_750.53/171.3	16.3373	18.804	7.45709	7.23346	19.0702	18.2754	13.5594	12.7314	PC	1 day, 6:00:00	4.38138	FALSE	30	0	0.0362239	0.16788	0.352785	14.1835	TRUE
PC(fmt) A32:3_758.534/164.4	0.00394995	0.00434725	0.0145341	0.0148018	0.0030538	0.00220069	0.00767741	0.00794634	PC	1 day, 8:03:00	4.61395	TRUE	32	3	0.0182459	0.135427	-0.850003	0.00731392	FALSE
PC(fmt) A32:2_760.55/163.9	0.0475869	0.0317476	0.102186	0.0991875	0.0437724	0.0342542	0.0781934	0.069857	PC	1 day, 8:02:00	4.64033	TRUE	32	2	0.124399	0.235702	-0.312257	0.0633481	FALSE
PC(fmt) 31:1_762.529/169.7	0.0523367	0.0628213	0.0967098	0.0952306	0.0494323	0.0521276	0.0878674	0.0869117	PC	1 day, 7:01:00	4.49339	FALSE	31	1	0.0270064	0.161495	-0.152262	0.0729297	FALSE
PC(fmt) A32:1_762.566/165.6	0.628007	0.417808	0.368941	0.356854	0.661025	0.527014	0.61368	0.641956	PC	1 day, 8:01:00	4.60487	TRUE	32	1	0.0640775	0.170644	0.463992	0.526911	FALSE
PC(fmt) 31:0_764.545/170.2	0.406416	0.461162	0.426168	0.434576	0.431437	0.385067	0.431708	0.394251	PC	1 day, 7:00:00	4.49204	FALSE	31	0	0.293319	0.387181	-0.0735114	0.421348	FALSE
PC(fmt) A32:0_764.58/170.7	0.319613	0.219234	0.12153	0.120421	0.301829	0.250906	0.325722	0.321674	PC	1 day, 8:00:00	4.47909	TRUE	32	0	0.0925688	0.199224	0.62017	0.247616	FALSE
PC(fmt) A33:3_772.55/163.5	0.00965486	0.0111594	0.0212044	0.0242828	0.0109939	0.00931669	0.0177286	0.0140745	PC	1 day, 9:03:00	4.72508	TRUE	33	3	0.119173	0.231335	-0.347377	0.0148019	FALSE
PC(fmt) 32:2_774.53/168.2	0.231414	0.389728	0.392438	0.450354	0.363577	0.44454	0.433212	0.481892	PC	1 day, 8:02:00	4.60482	FALSE	32	2	0.209899	0.310149	0.235257	0.398394	FALSE
PC(fmt) A33:2_774.566/162.9	0.0303634	0.0256725	0.0258924	0.0264517	0.0276625	0.0242778	0.0248808	0.0286645	PC	1 day, 9:02:00	4.75485	TRUE	33	2	0.681059	0.751252	-0.0390528	0.0267332	FALSE
PC(fmt) 32:1_776.546/167.9	1.83127	2.06569	1.96216	0.9068	2.09548	2.137	2.42679	2.4172	PC	1 day, 8:01:00	4.625	FALSE	32	1	0.115403	0.231335	0.423847	1.9803	FALSE
PC(fmt) A33:1_776.581/164	0.0740395	0.0414926	0.0131133	0.0221319	0.0719869	0.0555958	0.0515495	0.0386235	PC	1 day, 9:01:00	4.73525	TRUE	33	1	0.157891	0.259439	0.530292	0.0460666	FALSE
PC(fmt) 32:0_778.559/168.7	2.07488	1.5694	3.0349	3.01184	1.28679	1.34733	2.98443	2.99125	PC	1 day, 8:00:00	4.61505	FALSE	32	0	0.141544	0.246923	-0.170666	2.2876	TRUE
PC(fmt) A34:5_782.535/158	0.00845844	0.0124481	0.0306609	0.0318723	0.00825343	0.00867186	0.0202942	0.0217987	PC	1 day, 10:05:00	4.95276	TRUE	34	5	0.033086	0.16788	-0.499575	0.0178072	FALSE
PC(fmt) A34:4_784.551/160.8	0.0100044	0.0100051	0.033293	0.0326398	0.0111385	0.0047659	0.0141879	0.0192876	PC	1 day, 10:04:00	4.87905	TRUE	34	4	0.0546903	0.16821	-0.799443	0.0169153	FALSE
PC(fmt) A34:3_786.566/161.3	0.141881	0.109947	0.229033	0.212921	0.10664	0.0986554	0.15297	0.168422	PC	1 day, 10:03:00	4.87642	TRUE	34	3	0.0184673	0.135427	-0.397534	0.152559	FALSE
PC(fmt) A34:2_788.581/161	0.213332	0.158797	0.191231	0.167763	0.192749	0.15804	0.202948	0.21157	PC	1 day, 10:02:00	4.89802	TRUE	34	2	0.650003	0.729906	0.0659239	0.187054	FALSE
PC(fmt) 33:1_790.562/166.8	0.146233	0.188095	0.278014	0.239552	0.164442	0.179763	0.238871	0.241971	PC	1 day, 9:01:00	4.73958	FALSE	33	1	0.655841	0.729906	-0.0461961	0.209618	FALSE
PC(fmt) A34:1_790.597/166.8	0.314521	0.209091	0.203105	0.157795	0.295327	0.235288	0.327973	0.337286	PC	1 day, 10:01:00	4.73979	TRUE	34	1	0.138095	0.243099	0.43511	0.260048	FALSE
PC(fmt) 33:0_792.577/167.8	0.0362396	0.0504487	0.125309	0.10502	0.000504466	0.0233706	0.0537279	0.0725694	PC	1 day, 9:00:00	4.72334	FALSE	33	0	0.00800397	0.0970954	-1.07794	0.0583987	FALSE
PC(fmt) A34:0_792.612/168.5	0.0783746	0.0566202	0.040995	0.0404913	0.0944974	0.0798964	0.12402	0.128312	PC	1 day, 10:00:00	4.70393	TRUE	34	0	0.0210988	0.142308	0.979067	0.0804008	FALSE
PC(fmt) A35:5_796.55/156.7	0.0366792	0.0395697	0.108689	0.116333	0.0304343	0.0341044	0.0686489	0.0757545	PC	1 day, 11:05:00	5.08325	TRUE	35	5	0.0360953	0.16788	-0.527957	0.0637765	FALSE
PC(fmt) 34:4_798.531/164.5	0.0633616	0.0129673	0.0901557	0.0397491	0.0165451	0.0215362	0.0219731	0.0303456	PC	1 day, 10:04:00	4.85429	FALSE	34	4	0.142997	0.247279	-1.18989	0.0370792	FALSE
PC(fmt) A35:4_798.565/160.7	0.00260206	0.00561281	0.0159368	0.0136107	0.00268775	0.00225021	0.00695924	0.00793026	PC	1 day, 11:04:00	4.96929	TRUE	35	4	0.0340089	0.16788	-0.929453	0.00719874	FALSE
PC(fmt) 34:3_800.546/165.1	0.451958	0.409873	0.564431	0.572658	0.377993	0.414192	0.579434	0.548934	PC	1 day, 10:03:00	4.84885	FALSE	34	3	0.270618	0.36575	-0.0576987	0.489934	FALSE
PC(fmt) A35:3_800.581/159.7	0.0133627	0.00589753	0.0127288	0.0191923	0.00926328	0.00662978	0.0108149	0.0152923	PC	1 day, 11:03:00	5.01303	TRUE	35	3	0.402392	0.500532	-0.285223	0.0116477	FALSE
PC(fmt) 34:2_802.562/165.5	6.28449	6.03595	5.75612	5.29058	6.68345	6.66174	5.79656	5.2582	PC	1 day, 10:02:00	4.84932	FALSE	34	2	0.260106	0.361411	0.0623972	5.97089	TRUE
PC(fmt) A35:2_802.597/159.4	0.0149058	0.00786904	0.110441	0.107532	0.0127778	0.132397	0.0125918	0.0161813	PC	1 day, 11:02:00	5.03511	TRUE	35	2	0.719643	0.785065	-0.468864	0.051837	FALSE
PC(fmt) 34:1_804.574/165.5	4.02918	4.86847	4.15745	4.18084	4.4041	4.88855	6.46966	6.14842	PC	1 day, 10:01:00	4.86148	FALSE	34	1	0.0630322	0.170644	0.346218	4.89333	TRUE
PC(fmt) 34:0_806.592/169.7	1.40294	0.372534	0.428405	0.208818	0.445413	0.25908	0.386103	0.284472	PC	1 day, 10:00:00	4.75305	FALSE	34	0	0.381079	0.483677	-0.81114	0.47347	FALSE
PC(fmt) A36:6_808.55/155.2	0.0326505	0.0315227	0.0776746	0.0801716	0.0247008	0.0251808	0.0472621	0.0453082	PC	1 day, 12:06:00	5.20973	TRUE	36	6	0.0180607	0.135427	-0.640211	0.0455589	FALSE
PC(fmt) A36:5_810.566/154.9	0.419896	0.395308	0.993059	1.04515	0.361557	0.389554	0.763916	0.754965	PC	1 day, 12:05:00	5.23283	TRUE	36	5	0.039995	0.16821	-0.330002	0.640426	FALSE
PC(fmt) A36:4_812.582/159.1	0.103748	0.0815299	0.224649	0.22116	0.0834318	0.0798535	0.19585	0.214239	PC	1 day, 12:04:00	5.10737	TRUE	36	4	0.0846486	0.191338	-0.138361	0.150558	FALSE
PC(fmt) 35:3_814.56/163.4	0.0740963	0.075101	0.0926917	0.100795	0.0760607	0.0814426	0.0767283	0.0741303	PC	1 day, 11:03:00	4.98507	FALSE	35	3	0.22032	0.323011	-0.152256	0.0813808	FALSE
PC(fmt) A36:3_814.598/157.5	0.0327555	0.0193508	0.0604347	0.0722806	0.0247728	0.014784	0.0189547	0.000247447	PC	1 day, 12:03:00	5.17205	TRUE	36	3	0.0581674	0.168455	-1.65325	0.0304476	FALSE
PC(fmt) A36:3_814.596/163.5	0.0507795	0.0201647	0.0671964	0.0638352	0.0542255	0.0661382	0.0510106	0.0542526	PC	1 day, 12:03:00	4.98224	TRUE	36	3	0.620504	0.708339	0.159757	0.0534503	FALSE
PC(fmt) 35:2_816.576/163.5	0.220016	0.227593	0.384477	0.303235	0.231973	0.22947	0.270286	0.261491	PC	1 day, 11:02:00	4.99435	FALSE	35	2	0.236321	0.33663	-0.192915	0.266068	FALSE
PC(fmt) A36:2_816.612/163.2	0.187785	0.208552	0.264097	0.256013	0.2222	0.209208	0.228729	0.0199971	PC	1 day, 12:02:00	5.00375	TRUE	36	2	0.356534	0.456917	-0.430233	0.199573	FALSE
PC(fmt) 35:1_818.593/163.8	0.0846591	0.0840409	0.129214	0.150249	0.0858291	0.0824668	0.15976	0.180049	PC	1 day, 11:01:00	4.99752	FALSE	35	1	0.173885	0.273248	0.181106	0.119533	FALSE
PC(fmt) A36:1_818.63/158.9	0.00876761	0.0157743	0.0188094	0.0123834	0.0125209	0.0228292	0.0201921	0.0136343	PC	1 day, 12:01:00	5.15186	TRUE	36	1	0.391022	0.49157	0.311704	0.0156139	FALSE
PC(fmt) A37:7_820.55/154.3	0.00421048	0.00454995	0.00723498	0.00824627	0.00446714	0.00612475	0.00433729	0.00510039	PC	1 day, 13:07:00	5.31789	TRUE	37	7	0.340225	0.441348	-0.275359	0.00553391	FALSE
PC(fmt) 35:0_820.608/165.9	0.0401816	0.0334751	0.0251379	0.0146159	0.0285425	0.0293928	0.00980418	0.0294117	PC	1 day, 11:00:00	4.9464	FALSE	35	0	0.490863	0.578517	-0.22325	0.0263202	FALSE
PC(fmt) A36:0_820.643/166.4	0.0437126	0.0407571	0.0348248	0.0275177	0.00820412	0.0311612	0.034761	0.00823146	PC	1 day, 12:00:00	4.93175	TRUE	36	0	0.117853	0.231335	-0.833996	0.0286463	FALSE
PC(fmt) A37:6_822.565/157.9	0.013893	0.0322704	0.0320687	0.0354916	0.0503816	0.0347777	0.0398341	0.0507565	PC	1 day, 13:06:00	5.20941	TRUE	37	6	0.0551943	0.16821	0.627992	0.0361842	FALSE
PC(fmt) 36:5_824.547/158.8	0.180649	0.194273	0.24971	0.255457	0.158387	0.172212	0.207394	0.219673	PC	1 day, 12:05:00	5.19236	FALSE	36	5	0.00530579	0.080819	-0.216088	0.204719	FALSE
PC(fmt) A37:5_824.582/153.8	0.0449146	0.0415984	0.142684	0.140265	0.0361947	0.0364378	0.0800494	0.0827348	PC	1 day, 13:05:00	5.36139	TRUE	37	5	0.03763	0.16788	-0.650213	0.0756099	FALSE
PC(fmt) 36:4_826.562/158.6	3.15023	2.28696	2.76856	3.17922	2.72775	2.0778	2.9219	3.02623	PC	1 day, 12:04:00	5.21161	FALSE	36	4	0.582872	0.674905	-0.0823003	2.76733	TRUE
PC(fmt) 36:3_828.577/161.8	7.61003	7.85634	4.28773	3.86854	7.4937	7.72232	5.17553	5.25462	PC	1 day, 12:03:00	5.121	FALSE	36	3	0.160561	0.261655	0.118574	6.1586	TRUE
PC(fmt) 36:2_830.59/161.5	6.67438	7.23356	6.53821	6.34436	7.26129	7.39777	6.55947	6.61158	PC	1 day, 12:02:00	5.143	FALSE	36	2	0.134727	0.239699	0.0549255	6.82758	TRUE
PC(fmt) A38:7_834.566/152.7	0.0462184	0.044859	0.119414	0.115507	0.0390317	0.0384899	0.0694166	0.0747381	PC	1 day, 14:07:00	5.4654	TRUE	38	7	0.0309448	0.16788	-0.556414	0.0684594	FALSE
PC(fmt) A38:6_836.582/152.6	0.181617	0.173504	0.556584	0.550289	0.15782	0.152033	0.32424	0.339233	PC	1 day, 14:06:00	5.48219	TRUE	38	6	0.0411801	0.16821	-0.586941	0.304415	FALSE
PC(fmt) A38:5_838.597/153.8	0.216897	0.000336529	0.564416	0.562895	0.168576	0.177862	0.481507	0.511335	PC	1 day, 14:05:00	5.45251	TRUE	38	5	0.982509	0.984997	-0.00565985	0.335478	FALSE
PC(fmt) 37:4_840.577/157	0.0892635	0.0814985	0.12553	0.146208	0.0692808	0.0747683	0.102171	0.114735	PC	1 day, 13:04:00	5.35399	FALSE	37	4	0.0273237	0.161495	-0.293858	0.100432	FALSE
PC(fmt) A38:4_840.612/157.2	0.0425987	0.0351517	0.0691844	0.0811611	0.0356275	0.0303864	0.13262	0.147576	PC	1 day, 14:04:00	5.34741	TRUE	38	4	0.134006	0.239699	0.602005	0.0717882	FALSE
PC(fmt) 37:3_842.591/160.5	0.0344043	0.0395848	0.0124833	0.0633888	0.0355945	0.0361795	0.0430453	0.0507354	PC	1 day, 13:03:00	5.24975	FALSE	37	3	0.752758	0.810033	0.143681	0.039427	FALSE
PC(fmt) A39:8_846.562/155.5	0.00291536	0.00189845	0.000715451	0.00141434	0.01208	0.00216487	0.0181324	0.00271157	PC	1 day, 15:08:00	5.44413	TRUE	39	8	0.157733	0.259439	2.33726	0.00525406	FALSE
PC(fmt) 38:7_848.547/156.9	0.0401194	0.0440602	0.0375138	0.0379858	0.0322791	0.0391816	0.0319055	0.0370063	PC	1 day, 14:07:00	5.4082	FALSE	38	7	0.0819881	0.188763	-0.185917	0.0375065	FALSE
PC(fmt) A39:7_848.578/158.3	0.0317852	0.0304492	0.00283036	0.00324532	0.056537	0.0261066	0.0465212	0.057994	PC	1 day, 15:07:00	5.36057	TRUE	39	7	0.0473766	0.16821	1.45409	0.0319336	FALSE
PC(fmt) 38:6_850.562/156.5	0.783831	0.803497	0.596794	0.60105	0.775318	0.815304	0.70771	0.692994	PC	1 day, 14:06:00	5.4349	FALSE	38	6	0.0910492	0.197025	0.103019	0.722062	FALSE
PC(fmt) A39:6_850.598/152	0.104353	0.118076	0.0121937	0.0767874	0.109122	0.11608	0.0764062	0.00731267	PC	1 day, 15:06:00	5.59604	TRUE	39	6	0.977969	0.982933	-0.0115812	0.0775414	FALSE
PC(fmt) 38:5_852.577/155.9	2.85206	2.80877	1.86929	2.0019	2.54649	2.7839	2.61383	2.50495	PC	1 day, 14:05:00	5.46875	FALSE	38	5	0.277993	0.37444	0.132536	2.49765	TRUE
PC(fmt) 38:4_854.59/156.1	3.17021	3.04208	3.95651	4.1947	2.79302	2.95411	3.44109	3.41142	PC	1 day, 14:04:00	5.47463	FALSE	38	4	0.0130282	0.117254	-0.189026	3.37039	TRUE
PC(fmt) 38:3_856.607/160.7	0.282035	0.165253	0.802995	0.880829	0.166078	0.143007	0.13603	0.378801	PC	1 day, 14:03:00	5.33047	FALSE	38	3	0.0552332	0.16821	-1.37104	0.369379	FALSE
PC(fmt) 38:2_858.62/158.5	0.00548069	0.0274118	0.00861248	0.00918466	0.00851014	0.0231372	0.00111831	0.00317081	PC	1 day, 14:02:00	5.41716	FALSE	38	2	0.570013	0.66195	-0.496243	0.0108283	FALSE
PC(fmt) A39:2_858.661/158.2	0.00937286	0.0116522	0.0157325	0.0138871	0.0186345	0.0147063	0.015687	0.0172633	PC	1 day, 15:02:00	5.42769	TRUE	39	2	0.0506564	0.16821	0.388404	0.014617	FALSE
PC(fmt) A40:8_860.581/150.3	0.0758971	0.00782777	0.0347252	0.0341625	0.00753697	0.00820125	0.0155205	0.0165078	PC	1 day, 16:08:00	5.72576	TRUE	40	8	0.154096	0.258621	-1.6758	0.0250474	FALSE
PC(fmt) A39:1_860.672/157	0.0047156	0.00796365	0.0117295	0.00945915	0.0152591	0.00839186	0.00915324	0.0122694	PC	1 day, 15:01:00	5.48199	TRUE	39	1	0.268585	0.36575	0.412362	0.00986769	FALSE
PC(fmt) A40:7_862.595/154.2	0.00703552	0.00657368	0.00859539	0.00861979	0.00623981	0.00583099	0.0119017	0.0142018	PC	1 day, 16:07:00	5.594	TRUE	40	7	0.211103	0.310769	0.308531	0.00862484	FALSE
PC(fmt) 39:6_864.575/155.6	0.0172644	0.0188049	0.0114529	0.00893284	0.033392	0.0187812	0.041145	0.0152224	PC	1 day, 15:06:00	5.55639	FALSE	39	6	0.123863	0.235702	0.943062	0.0206245	FALSE
PC(fmt) A40:6_864.613/151.3	0.0562321	0.0455099	0.0769127	0.0659227	0.0695697	0.0599397	0.0830736	0.0884845	PC	1 day, 16:06:00	5.71456	TRUE	40	6	0.0205966	0.142308	0.299796	0.0682056	FALSE
PC(fmt) 39:5_866.592/156.1	0.0423625	0.0447795	0.0389129	0.0448426	0.0372138	0.0438897	0.0465895	0.0487146	PC	1 day, 15:05:00	5.55152	FALSE	39	5	0.654066	0.729906	0.0457812	0.0434131	FALSE
PC(fmt) A40:5_866.627/155.7	0.0262951	0.050878	0.0405672	0.0401128	0.041468	0.0496966	0.0599624	0.06446	PC	1 day, 16:05:00	5.56601	TRUE	40	5	0.085818	0.192	0.449688	0.04668	FALSE
PC(fmt) 39:4_868.608/156	0.0286943	0.0257841	0.0363848	0.0366603	0.0249287	0.0237657	0.0345497	0.0348143	PC	1 day, 15:04:00	5.568	FALSE	39	4	0.0245359	0.159283	-0.111263	0.0306977	FALSE
PC(fmt) A40:4_868.643/156.1	0.030267	0.0351596	0.0179123	0.018281	0.0409685	0.0389716	0.00269356	0.000688586	PC	1 day, 16:04:00	5.56466	TRUE	40	4	0.438804	0.531071	-0.28641	0.0231178	FALSE
PC(fmt) 40:8_874.562/153.3	0.117123	0.128715	0.0743212	0.0713029	0.111827	0.114821	0.0864832	0.0868345	PC	1 day, 16:08:00	5.7049	FALSE	40	8	0.734425	0.792458	0.0310001	0.0989284	FALSE
PC(fmt) 40:7_876.578/153.6	0.479527	0.516142	0.224457	0.231652	0.4778	0.492752	0.31821	0.32519	PC	1 day, 16:07:00	5.7069	FALSE	40	7	0.171886	0.271183	0.152777	0.383216	FALSE
PC(fmt) 40:6_878.592/154.9	1.01037	1.02341	0.536051	0.540365	1.05737	1.10963	0.814181	0.79958	PC	1 day, 16:06:00	5.67199	FALSE	40	6	0.0159471	0.126578	0.281674	0.861369	FALSE
PC(fmt) 40:5_880.605/154.5	1.00317	1.06618	0.512665	0.498217	1.01614	1.12671	0.971514	0.953874	PC	1 day, 16:05:00	5.69971	FALSE	40	5	0.05377	0.16821	0.401364	0.893559	FALSE
PC(fmt) 40:4_882.62/154.8	0.157888	0.0352942	0.187671	0.207266	0.100105	0.13852	0.135448	0.150994	PC	1 day, 16:04:00	5.70168	FALSE	40	4	0.661969	0.734285	-0.163605	0.139148	FALSE
PC(fmt) 40:4_882.625/150.1	0.0262355	0.0286414	0.0408766	0.0455489	0.0201594	0.0212033	0.0160252	0.0153891	PC	1 day, 16:04:00	5.88025	FALSE	40	4	0.0159821	0.126578	-0.957232	0.0267599	FALSE
PC(fmt) 40:3_884.638/157.6	0.00870638	0.0117279	0.0176023	0.0220856	0.0130579	0.00820663	0.0123415	0.00954794	PC	1 day, 16:03:00	5.61318	FALSE	40	3	0.178823	0.278795	-0.478402	0.0129095	FALSE
PC(fmt) 40:0_890.682/152.5	0.00747752	0.00716234	0.0121225	0.0127114	0.0098814	0.00801259	0.0106169	0.00914707	PC	1 day, 16:00:00	5.84054	FALSE	40	0	0.692288	0.759407	-0.0679357	0.00964146	FALSE
PC(fmt) A42:6_892.643/148.6	0.639477	0.725428	0.0793445	0.570809	0.708085	0.617982	0.734265	0.784006	PC	1 day, 18:06:00	6.00702	TRUE	42	6	0.232108	0.334235	0.497272	0.607424	FALSE
PC(fmt) 42:10_898.562/149.6	0.0103761	0.0140049	0.00704799	0.00772719	0.00943041	0.0112675	0.00731357	0.00984652	PC	1 day, 18:10:00	6.00643	FALSE	42	10	0.809527	0.861754	-0.0486439	0.00962679	FALSE
PC(fmt) 42:9_900.577/150.9	0.0422992	0.0461529	0.0320743	0.0297875	0.0410162	0.0406732	0.0394426	0.0396253	PC	1 day, 18:09:00	5.96804	FALSE	42	9	0.403532	0.500532	0.096905	0.0388839	FALSE
PC(fmt) 42:5_908.638/149	0.0211477	0.107727	0.0283846	0.0226801	0.0220089	0.0374982	0.0215397	0.0228675	PC	1 day, 18:05:00	6.09824	FALSE	42	5	0.405275	0.500532	-0.792114	0.0354817	FALSE
PC(fmt) 42:4_910.656/155.1	0.00392244	0.00421678	0.00831256	0.00957516	0.00296472	0.00280778	0.00641442	0.00526184	PC	1 day, 18:04:00	5.87141	FALSE	42	4	0.0140413	0.120877	-0.576882	0.00543446	FALSE
PC(fmt) 44:10_926.591/148.9	0.00670321	0.00709642	0.00511728	0.00523256	0.0054402	0.00596248	0.00704293	0.00729705	PC	1 day, 20:10:00	6.22291	FALSE	44	10	0.60953	0.701669	0.0921697	0.00623652	FALSE
PC(fmt) 44:9_928.607/149.7	0.00805104	0.00979706	0.00760396	0.0102038	0.00801963	0.00791176	0.0131912	0.0117227	PC	1 day, 20:09:00	6.20312	FALSE	44	9	0.354333	0.45557	0.196032	0.00956264	FALSE
PC(fmt) 44:8_930.624/149.7	0.00761244	0.0101141	0.00984737	0.00858749	0.00565628	0.0076661	0.0122226	0.0113393	PC	1 day, 20:08:00	6.21659	FALSE	44	8	0.897208	0.922842	0.0285575	0.00913071	FALSE
PC(fmt) 44:3_940.701/151.4	0.00328433	0.00313921	0.00292314	0.00296499	0.00401879	0.00402235	0.00375326	0.004032	PC	1 day, 20:03:00	6.21335	FALSE	44	3	9.32e-05	0.012305	0.362307	0.00351726	TRUE
SM(fmt) d18:1;12:0_691.502/201	0.00456705	0.00401933	0.00767484	0.00838171	0.00345506	0.00365797	0.00478686	0.00477526	SM	d18:1;12:0	3.44031	FALSE	30	1	0.020712	0.142308	-0.563474	0.00516476	FALSE
SM(fmt) d18:1;14:0_719.534/198.4	0.201864	0.158067	0.257174	0.287636	0.133795	0.14016	0.185403	0.174067	SM	d18:1;14:0	3.62668	FALSE	32	1	0.00938746	0.104092	-0.514332	0.192271	FALSE
SM(fmt) d18:0;14:0_721.551/195.2	0.0234891	0.0170861	0.0239688	0.0262788	0.012506	0.0122789	0.0135913	0.0142363	SM	d18:0;14:0	3.69647	FALSE	32	0	0.00246982	0.0652033	-0.78765	0.0179294	FALSE
SM(fmt) d18:1;15:0_733.55/197.3	0.124041	0.0955824	0.140675	0.156506	0.0761679	0.0798283	0.0934617	0.0895546	SM	d18:1;15:0	3.71795	FALSE	33	1	0.00496081	0.080819	-0.60828	0.106977	FALSE
SM(fmt) d18:1;16:1_745.552/196.5	0.166465	0.139679	0.201035	0.212658	0.0885302	0.099549	0.117606	0.114856	SM	d18:1;16:1	3.79416	FALSE	34	2	0.000657261	0.0409015	-0.775425	0.142547	TRUE
SM(fmt) d18:1;16:0_747.566/196.4	3.01471	2.48259	5.49003	5.61094	1.88921	1.95556	2.58186	2.56719	SM	d18:1;16:0	3.80634	FALSE	34	1	0.0122276	0.116945	-0.884027	3.19901	TRUE
SM(fmt) d18:0;16:0_749.581/191.7	0.0663651	0.101805	0.18025	0.143408	0.105807	0.0776897	0.103569	0.0958112	SM	d18:0;16:0	3.91018	FALSE	34	0	0.2397	0.339004	-0.36127	0.109338	FALSE
SM(fmt) d18:1;17:1_759.565/195.2	0.00708488	0.00496902	0.00673136	0.00942893	0.00426574	0.00402312	0.00418392	0.00576352	SM	d18:1;17:1	3.89121	FALSE	35	2	0.0377261	0.16788	-0.629608	0.00580631	FALSE
SM(fmt) d18:1;17:0_761.581/195.3	0.0876801	0.0862332	0.290796	0.272165	0.059749	0.0614946	0.0808324	0.0799569	SM	d18:1;17:0	3.89954	FALSE	35	1	0.034054	0.16788	-1.38556	0.127363	FALSE
SM(fmt) d18:1;16:0-OH_763.56/199.5	0.0181328	0.0183119	0.050133	0.0563551	0.0136969	0.0116807	0.0220015	0.0241423	SM	d18:1;16:0-OH	3.82737	FALSE	34	1	0.026225	0.161495	-0.99889	0.0268068	FALSE
SM(fmt) d18:0;17:0_763.598/190.7	0.00305368	0.00543843	0.0155188	0.0108175	0.00478237	0.00255148	0.00338008	0.00375472	SM	d18:0;17:0	4.00418	FALSE	35	0	0.0864941	0.192113	-1.26733	0.00616213	FALSE
SM(fmt) d18:1;18:1_773.581/194	0.0860358	0.0784277	0.120693	0.102388	0.0666758	0.056648	0.0429217	0.0412781	SM	d18:1;18:1	3.98753	FALSE	36	2	0.0133283	0.117289	-0.901087	0.0743835	FALSE
SM(fmt) d18:1;18:0_775.597/194.2	0.246777	0.269786	0.670632	0.580518	0.204002	0.18475	0.192411	0.188107	SM	d18:1;18:0	3.9938	FALSE	36	1	0.0333346	0.16788	-1.20033	0.317123	FALSE
SM(fmt) d18:0;18:0_777.613/190	0.00844652	0.0113993	0.0356417	0.0180992	0.00834853	0.00864766	0.00745324	0.009255	SM	d18:0;18:0	4.0927	FALSE	36	0	0.131323	0.23965	-1.12651	0.0134114	FALSE
SM(fmt) d18:1;18:0-OH_791.592/196.3	0.00725352	0.00723655	0.0123544	0.0118403	0.00504031	0.00446677	0.00610208	0.00533883	SM	d18:1;18:0-OH	4.03256	FALSE	36	1	0.00441316	0.080819	-0.884954	0.00745409	FALSE
SM(fmt) t18:0;18:4-OH_801.537/197.3	0.0426434	0.0336934	0.0434144	0.0476482	0.0287849	0.0304381	0.0365333	0.0349717	SM	t18:0;18:4-OH	4.0625	FALSE	36	4	0.0102515	0.104092	-0.356726	0.0372659	FALSE
SM(fmt) d18:1;20:1_801.613/191.2	0.00813186	0.00984813	0.0241448	0.0193312	0.013463	0.00980156	0.00846565	0.0086171	SM	d18:1;20:1	4.19254	FALSE	38	2	0.224704	0.324755	-0.607081	0.0127254	FALSE
SM(fmt) d18:1;20:0_803.628/191.4	0.0520072	0.0637625	0.139434	0.117593	0.0561012	0.044226	0.0460379	0.0459928	SM	d18:1;20:0	4.19868	FALSE	38	1	0.0523989	0.16821	-0.954597	0.0706443	FALSE
SM(fmt) d18:0;20:0_805.646/187.1	0.00413234	0.00589723	0.00687106	0.00641677	0.00816256	0.00465761	0.0045435	0.00498249	SM	d18:0;20:0	4.30596	FALSE	38	0	0.841358	0.886111	-0.0613796	0.00570794	FALSE
SM(fmt) d18:1;21:0_817.644/189.3	0.0274008	0.0318112	0.0349285	0.149617	0.0346457	0.0883589	0.00730402	0.11198	SM	d18:1;21:0	4.3193	FALSE	39	1	0.992944	0.992944	-0.00871422	0.0607558	FALSE
SM(fmt) d18:1;22:2_827.629/188.7	0.0324811	0.0392524	0.102417	0.0914179	0.0392122	0.0283808	0.0223004	0.022878	SM	d18:1;22:2	4.38595	FALSE	40	3	0.0695717	0.17219	-1.23568	0.0472924	FALSE
SM(fmt) t18:0;20:4-OH_829.569/195.3	0.0369846	0.031328	0.0878209	0.0854172	0.0204482	0.0239108	0.0333242	0.0348034	SM	t18:0;20:4-OH	4.24766	FALSE	38	4	0.0172619	0.134034	-1.10257	0.0442546	FALSE
SM(fmt) d18:1;22:1_829.644/188.1	0.0977106	0.12556	0.197672	0.178477	0.115302	0.0565231	0.0830997	0.0496339	SM	d18:1;22:1	4.41065	FALSE	40	2	0.042896	0.16821	-0.976848	0.112997	FALSE
SM(fmt) d18:1;22:0_831.66/189.3	0.138153	0.162586	0.431484	0.376034	0.158942	0.132404	0.147309	0.152547	SM	d18:1;22:0	4.39334	FALSE	40	1	0.0750081	0.176271	-0.906568	0.212432	FALSE
SM(fmt) d18:1;23:2_841.645/187.6	0.00748369	0.0118431	0.0298557	0.0266555	0.0091962	0.00624	0.00506222	0.00516114	SM	d18:1;23:2	4.48638	FALSE	41	3	0.0518175	0.16821	-1.56343	0.0126872	FALSE
SM(fmt) d18:1;23:1_843.66/186.6	0.0548206	0.0702334	0.113264	0.111697	0.068559	0.0536171	0.022919	0.0267075	SM	d18:1;23:1	4.52122	FALSE	41	2	0.0752266	0.176271	-1.02667	0.0652272	FALSE
SM(fmt) d18:1;23:0_845.676/188.3	0.0998623	0.0946274	0.16868	0.146528	0.102207	0.0855803	0.0765811	0.078161	SM	d18:1;23:0	4.49111	FALSE	41	1	0.0713603	0.174436	-0.573413	0.106528	FALSE
SM(fmt) m18:0;25:6_847.63/186.4	0.0152013	0.0288684	0.009216	0.0140853	0.0338075	0.021166	0.0186466	0.0177442	SM	m18:0;25:6	4.54737	FALSE	43	6	0.223166	0.323713	0.439505	0.0198419	FALSE
SM(fmt) d18:1;24:3_853.645/186.4	0.065927	0.0773374	0.180958	0.179693	0.0720675	0.054859	0.0323304	0.0360783	SM	d18:1;24:3	4.57964	FALSE	42	4	0.0563679	0.16821	-1.36723	0.0874063	FALSE
SM(fmt) d18:1;24:2_855.661/186.4	0.193428	0.287123	1.35641	1.38478	0.373752	0.303918	0.180185	0.206134	SM	d18:1;24:2	4.59046	FALSE	42	3	0.118586	0.231335	-1.59836	0.535716	FALSE
SM(fmt) d18:1;24:1_857.675/186.3	0.264318	0.676828	1.65171	1.69407	0.589821	0.481005	0.408685	0.45895	SM	d18:1;24:1	4.60373	FALSE	42	2	0.114144	0.230617	-1.14503	0.778174	FALSE
SM(fmt) d18:1;25:2_869.673/186.1	0.0123363	0.0146241	0.021745	0.0176296	0.0139395	0.00877004	0.00873281	0.00949157	SM	d18:1;25:2	4.67315	FALSE	43	3	0.0492433	0.16821	-0.696471	0.0134086	FALSE
SM(fmt) d18:1;25:1_871.691/185.8	0.0656013	0.0120682	0.0337908	0.030605	0.072077	0.0507661	0.0521672	0.0559516	SM	d18:1;25:1	4.69155	FALSE	43	2	0.146347	0.2498	0.701101	0.0466284	FALSE
SM(fmt) d18:1;26:3_881.676/185	0.00483403	0.00736328	0.0266793	0.0268132	0.0047857	0.00455672	0.00500189	0.00563203	SM	d18:1;26:3	4.76582	FALSE	44	4	0.0523011	0.16821	-1.71738	0.0107083	FALSE
SM(fmt) d18:1;26:2_883.69/185.2	0.0122775	0.00756438	0.03508	0.0393708	0.00651919	0.00986919	0.0102002	0.0107504	SM	d18:1;26:2	4.77154	FALSE	44	3	0.0583015	0.168455	-1.33647	0.0164539	FALSE
SM(fmt) d18:1;26:1_885.708/185.2	0.030806	0.00801728	0.0184187	0.0204839	0.00771573	0.022506	0.0230306	0.0259094	SM	d18:1;26:1	4.78244	FALSE	44	2	0.957912	0.967686	0.0264075	0.019611	FALSE

## Sheet: Volcano_data_TgPIS-mAID-3xHA
	-IAA				+IAA
fullname	Sample 1	Sample 2	Sample 3	Sample 4	Sample 1	Sample 2	Sample 3	Sample 4	PLclass	species	mzrt	isEther	CN	db	p.raw	p.adjust	log2Ratio	abund	toPlot
PG A28:0_651.461/94.8	0.00224317	0.00343997	0.00205526	0.00290415	0.00231874	0.00255151	0.00459096	0.00513794	PG	1 day, 4:00:00	651.461/94.8	TRUE	28	0	0.226521	0.42123	0.456042	0.00315521	FALSE
PG A29:1_663.461/93.1	0.000405818	0.000420047	0.00159724	0.00183983	0.000531744	0.00057472	0.002653	0.0026427	PG	1 day, 5:01:00	663.461/93.1	TRUE	29	1	0.0340729	0.168623	0.586713	0.00133314	FALSE
PG 28:0_665.441/94.1	0.0105411	0.0180741	0.0179727	0.0249615	0.0171605	0.0128883	0.0389201	0.0440906	PG	1 day, 4:00:00	665.441/94.1	FALSE	28	0	0.098408	0.265099	0.660072	0.0230761	FALSE
PG A30:1_677.477/92.8	0.00783108	0.00967056	0.0235664	0.0225294	0.0108897	0.011512	0.0332113	0.0329043	PG	1 day, 6:01:00	677.477/92.8	TRUE	30	1	0.0166375	0.113594	0.476992	0.0190143	FALSE
PG A30:0_679.492/94.1	0.0129006	0.018707	0.0124372	0.0210225	0.0183938	0.0148778	0.0310551	0.0358027	PG	1 day, 6:00:00	679.492/94.1	TRUE	30	0	0.105292	0.274315	0.62186	0.0206496	FALSE
PG 30:1_691.457/93.6	0.00276306	0.00371714	0.00269135	0.0350726	0.00464499	0.0194611	0.0045112	0.00457491	PG	1 day, 6:01:00	691.457/93.6	FALSE	30	1	0.782849	0.871055	-0.414644	0.00967954	FALSE
PG A31:1_691.492/92.2	0.0147398	0.0170973	0.0423394	0.0356532	0.0181621	0.0205418	0.0600474	0.0562694	PG	1 day, 7:01:00	691.492/92.2	TRUE	31	1	0.0364546	0.168623	0.497191	0.0331063	FALSE
PG 30:0_693.472/93.7	0.062004	0.0886175	0.0837913	0.0962882	0.117335	0.0677908	0.129248	0.138271	PG	1 day, 6:00:00	693.472/93.7	FALSE	30	0	0.0865179	0.249169	0.45285	0.0979182	FALSE
PG A32:2_703.492/91.6	0.00557037	0.00675263	0.0159744	0.0129143	0.00577955	0.00691921	0.0185235	0.0171199	PG	1 day, 8:02:00	703.492/91.6	TRUE	32	2	0.166064	0.36455	0.230228	0.0111942	FALSE
PG A32:1_705.508/92.1	0.115966	0.133196	0.232882	0.202071	0.147338	0.169821	0.301747	0.283254	PG	1 day, 8:01:00	705.508/92.1	TRUE	32	1	0.0106701	0.0845068	0.399143	0.198284	FALSE
PG 31:0_707.489/93.7	0.0514177	0.0668192	0.0616463	0.0837785	0.0698344	0.0647144	0.113132	0.133005	PG	1 day, 7:00:00	707.489/93.7	FALSE	31	0	0.0603032	0.200553	0.529911	0.0805434	FALSE
PG A32:0_707.523/93.9	0.0502237	0.0675309	0.0508413	0.0788952	0.0691244	0.059921	0.10901	0.12978	PG	1 day, 8:00:00	707.523/93.9	TRUE	32	0	0.0864558	0.249169	0.571683	0.0769158	FALSE
PG 32:2_717.472/93	0.00600625	0.00680349	0.00669803	0.00656597	0.00706577	0.00711185	0.00886986	0.00895257	PG	1 day, 8:02:00	717.472/93	FALSE	32	2	0.0139999	0.102666	0.295477	0.00725922	FALSE
PG A33:2_717.508/91.6	0.00139271	0.00114824	0.00365507	0.0030181	0.00797964	0.00774723	0.00513499	0.00446962	PG	1 day, 9:02:00	717.508/91.6	TRUE	33	2	0.0182003	0.118153	1.45901	0.0043182	FALSE
PG 32:1_719.488/93	0.0314999	0.0388739	0.0352348	0.034372	0.0500355	0.0472473	0.0527134	0.0513665	PG	1 day, 8:01:00	719.488/93	FALSE	32	1	0.000582102	0.0109768	0.52457	0.0426679	TRUE
PG A33:1_719.523/92	0.00434365	0.00553663	0.0102629	0.00905876	0.00449508	0.00499664	0.0130146	0.0099318	PG	1 day, 9:01:00	719.523/92	TRUE	33	1	0.415908	0.598907	0.151625	0.007705	FALSE
PG 32:0_721.503/93.2	0.0610551	0.076554	0.0747123	0.0772249	0.0677357	0.0553546	0.086851	0.0921541	PG	1 day, 8:00:00	721.503/93.2	FALSE	32	0	0.65259	0.787818	0.06121	0.0739552	FALSE
PG A34:3_729.508/90.9	0.00239384	0.00224435	0.00464803	0.00401609	0.0018787	0.00282935	0.00573216	0.00587435	PG	1 day, 10:03:00	729.508/90.9	TRUE	34	3	0.127722	0.308403	0.294484	0.00370211	FALSE
PG 33:2_731.488/92.8	0.00285819	0.00483662	0.00878959	0.00411481	0.00459073	0.00572095	0.0109631	0.0100082	PG	1 day, 9:02:00	731.488/92.8	FALSE	33	2	0.100892	0.269764	0.602787	0.00648527	FALSE
PG A34:2_731.523/91	0.00670939	0.00736871	0.0157685	0.0162209	0.0063753	0.0071505	0.023983	0.0232721	PG	1 day, 10:02:00	731.523/91	TRUE	34	2	0.0954615	0.259267	0.399868	0.0133561	FALSE
PG 33:1_733.503/92.5	0.0056567	0.00657079	0.00416422	0.00292495	0.00674109	0.00681808	0.00577139	0.00527354	PG	1 day, 9:01:00	733.503/92.5	FALSE	33	1	0.0364397	0.168623	0.349053	0.0054901	FALSE
PG A34:1_733.54/92.5	0.0146499	0.0170074	0.0290242	0.0281354	0.0147291	0.0178637	0.0368947	0.0367289	PG	1 day, 10:01:00	733.54/92.5	TRUE	34	1	0.0767059	0.239178	0.258101	0.0243792	FALSE
PG 33:0_735.519/93	0.000458958	0.000175831	5.14644e-06	9.15018e-06	3.25088e-05	9.16723e-06	7.91391e-06	7.42941e-05	PG	1 day, 9:00:00	735.519/93	FALSE	33	0	0.240377	0.431936	-2.38942	9.66212e-05	FALSE
PG A34:0_735.556/94	0.00220177	0.00246877	0.00443468	0.00572466	0.00273572	0.0026549	0.00673251	0.00729014	PG	1 day, 10:00:00	735.556/94	TRUE	34	0	0.0608972	0.200553	0.388536	0.00428039	FALSE
PG 34:3_743.488/92.1	0.00500136	0.00506101	0.00546938	0.0048639	0.00576899	0.0062165	0.00658615	0.00588725	PG	1 day, 10:03:00	743.488/92.1	FALSE	34	3	0.00708534	0.0652511	0.262098	0.00560682	FALSE
PG 34:2_745.504/92.1	0.0942092	0.0983052	0.0811284	0.0661653	0.115851	0.138606	0.127967	0.10066	PG	1 day, 10:02:00	745.504/92.1	FALSE	34	2	0.0102525	0.0828572	0.507552	0.102861	FALSE
PG 34:1_747.518/92	0.353362	0.387806	0.300502	0.243979	0.447137	0.496655	0.455159	0.411244	PG	1 day, 10:01:00	747.518/92	FALSE	34	1	0.00323517	0.0366037	0.493647	0.386981	TRUE
PG 34:0_749.534/94.4	0.00846805	0.0119645	0.00788899	0.00635806	0.00751595	0.00380255	0.00979182	0.0132046	PG	1 day, 10:00:00	749.534/94.4	FALSE	34	0	0.971729	0.989216	-0.0152484	0.00862432	FALSE
PG A36:3_757.539/89.5	0.00108509	0.00135113	0.00134943	0.00129777	0.00124903	0.00125489	0.00168856	0.00225488	PG	1 day, 12:03:00	757.539/89.5	TRUE	36	3	0.14306	0.335249	0.34291	0.00144135	FALSE
PG 35:2_759.518/91.3	0.00449413	0.00456657	0.00415143	0.0033306	0.00477039	0.00629574	0.00497829	0.00461387	PG	1 day, 11:02:00	759.518/91.3	FALSE	35	2	0.0484735	0.184572	0.320524	0.00465012	FALSE
PG 35:1_761.534/91.6	0.00961927	0.0112728	0.0107103	0.00938366	0.00971449	0.0127488	0.0140559	0.0113696	PG	1 day, 11:01:00	761.534/91.6	FALSE	35	1	0.179351	0.377783	0.224554	0.0111094	FALSE
PG 36:4_769.504/91.4	0.0181399	0.016392	0.018171	0.0148064	0.0167466	0.0206674	0.0238547	0.0229936	PG	1 day, 12:04:00	769.504/91.4	FALSE	36	4	0.0612799	0.200553	0.319796	0.0189714	FALSE
PG 36:3_771.52/91	0.0901573	0.0885178	0.0744569	0.0605827	0.0784405	0.111753	0.0828637	0.0725593	PG	1 day, 12:03:00	771.52/91	FALSE	36	3	0.388998	0.57911	0.13972	0.0824164	FALSE
PG 36:2_773.534/90.9	0.247153	0.272753	0.233082	0.195846	0.250243	0.345269	0.292034	0.266732	PG	1 day, 12:02:00	773.534/90.9	FALSE	36	2	0.0945781	0.259267	0.282764	0.262889	FALSE
PG 36:1_775.547/91	0.109619	0.113726	0.145724	0.111829	0.00265112	0.0104006	0.197345	0.163748	PG	1 day, 12:01:00	775.547/91	FALSE	36	1	0.500007	0.673335	-0.362137	0.10688	FALSE
PG 37:7_777.469/94.1	0.000100561	0.000160232	0.000630286	0.00163177	0.000421861	0.000543797	0.000854358	0.00195	PG	1 day, 13:07:00	777.469/94.1	FALSE	37	7	0.393145	0.583092	0.579518	0.000786608	FALSE
PG 36:0_777.566/94.4	0.00216476	0.00337866	0.00260914	0.0028707	0.00212317	0.00107485	0.0031748	0.0043699	PG	1 day, 12:00:00	777.566/94.4	FALSE	36	0	0.920492	0.969455	-0.0371934	0.00272075	FALSE
PG 37:4_783.518/90.1	0.000212813	0.000129446	0.0002651	0.000373899	0.000284048	0.000197311	0.000556184	0.000499149	PG	1 day, 13:04:00	783.518/90.1	FALSE	37	4	0.0374718	0.168623	0.647122	0.000314744	FALSE
PG 38:8_789.469/92.7	0.000847133	0.00111022	0.00137879	0.00192414	0.000986255	0.00209091	0.00111967	0.00155649	PG	1 day, 14:08:00	789.469/92.7	FALSE	38	8	0.74353	0.846086	0.129255	0.0013767	FALSE
PG 37:1_789.566/91.2	0.000485935	0.00073767	0.00112871	0.00124211	0.000706876	0.000798385	0.00128255	0.00119791	PG	1 day, 13:01:00	789.566/91.2	FALSE	37	1	0.223448	0.42123	0.149081	0.000947517	FALSE
PG 38:6_793.503/90.7	0.0063844	0.00805042	0.00784912	0.0110778	0.00788431	0.00825551	0.0105853	0.0119942	PG	1 day, 14:06:00	793.503/90.7	FALSE	38	6	0.197684	0.395847	0.21486	0.00901014	FALSE
PG 38:3_799.55/90.4	8.92205e-05	0.000260873	0.000672989	0.000469965	0.000201169	0.000109743	0.000734422	0.00156392	PG	1 day, 14:03:00	799.55/90.4	FALSE	38	3	0.292102	0.490925	0.805375	0.000512787	FALSE
PG 38:2_801.566/90.7	0.0029203	0.00315584	0.00623633	0.00544971	0.00289737	0.00334051	0.00763413	0.00802039	PG	1 day, 14:02:00	801.566/90.7	FALSE	38	2	0.0849814	0.249169	0.301621	0.00495682	FALSE
PG 39:8_803.485/92.5	0.000626007	0.000742274	0.00511517	0.00706471	0.00227474	0.00400235	0.00367275	0.00620917	PG	1 day, 15:08:00	803.485/92.5	FALSE	39	8	0.593273	0.738793	0.254242	0.0037134	FALSE
PG 38:1_803.582/90.3	0.00052183	0.00047689	0.000603091	0.00120541	0.000366918	0.000659287	0.000563473	0.00149424	PG	1 day, 14:01:00	803.582/90.3	FALSE	38	1	0.799144	0.876623	0.135623	0.000736393	FALSE
PI 28:0_753.456/104.3	0.00748628	0.00692885	0.00578758	0.00709903	0.00272594	0.0019473	0.000486396	0.00259141	PI	1 day, 4:00:00	753.456/104.3	FALSE	28	0	0.000433646	0.00903809	-1.81653	0.0043816	TRUE
PI 29:0_767.472/104.3	0.000952367	0.000752111	0.00203911	0.0053727	0.00205029	0.00712889	0.00241809	0.0018225	PI	1 day, 5:00:00	767.472/104.3	FALSE	29	0	0.57843	0.724868	0.55784	0.00281701	FALSE
PI 30:1_779.473/104	0.00501679	0.00456032	0.00324992	0.00411968	0.00115591	0.000873711	0.000147846	0.000149399	PI	1 day, 6:01:00	779.473/104	FALSE	30	1	1.98023e-05	0.00112024	-2.86454	0.0024092	TRUE
PI 30:0_781.488/104.1	0.151746	0.150875	0.12258	0.152454	0.0260105	0.0268295	0.00271873	0.00257452	PI	1 day, 6:00:00	781.488/104.1	FALSE	30	0	8.65596e-06	0.00085694	-3.31277	0.0794736	TRUE
PI 31:1_793.487/103.6	0.000791244	0.000602671	0.000588486	0.000836671	0.000173981	0.000199165	4.45294e-05	1.92471e-05	PI	1 day, 7:01:00	793.487/103.6	FALSE	31	1	0.000682689	0.0117541	-2.68977	0.000406999	TRUE
PI 31:0_795.503/104	0.00397837	0.00400228	0.00337034	0.00387747	0.000735531	0.00065734	9.47365e-05	0.000116763	PI	1 day, 7:00:00	795.503/104	FALSE	31	0	1.2669e-06	0.000263589	-3.24669	0.0021041	TRUE
PI 32:2_805.488/103.1	0.00775291	0.00680068	0.00557175	0.00653894	0.00284705	0.00274814	0.00101248	0.00100058	PI	1 day, 8:02:00	805.488/103.1	FALSE	32	2	2.87241e-05	0.00142184	-1.80927	0.00428407	TRUE
PI 32:1_807.503/103.1	0.07175	0.0650058	0.0541709	0.0621777	0.0175525	0.0157026	0.00430857	0.00438715	PI	1 day, 8:01:00	807.503/103.1	FALSE	32	1	3.77422e-06	0.000498197	-2.59296	0.0368819	TRUE
PI 32:0_809.519/105	0.00563699	0.00980957	0.0140341	0.00975832	0.00678591	0.00359387	0.00284316	0.00323002	PI	1 day, 8:00:00	809.519/105	FALSE	32	0	0.0404898	0.173269	-1.25394	0.00696149	FALSE
PI 33:2_819.504/102.8	0.0021251	0.00180234	0.00117848	0.00137058	0.000959094	0.000955744	0.0003946	0.000486001	PI	1 day, 9:02:00	819.504/102.8	FALSE	33	2	0.000195274	0.00454873	-1.21214	0.00115899	TRUE
PI 33:1_821.52/102.8	0.00957522	0.00858355	0.00785093	0.00909053	0.00283789	0.00251614	0.00085138	0.00116233	PI	1 day, 9:01:00	821.52/102.8	FALSE	33	1	1.84271e-05	0.00112024	-2.25219	0.00530849	TRUE
PI 34:4_829.488/101.4	0.0030836	0.00428522	0.00245082	0.00191536	0.00461686	0.00453477	0.002034	0.00198868	PI	1 day, 10:04:00	829.488/101.4	FALSE	34	4	0.385771	0.57911	0.16691	0.00311366	FALSE
PI 34:3_831.505/102.2	0.0108636	0.00865107	0.0103144	0.011658	0.00436141	0.00461337	0.00223628	0.00469916	PI	1 day, 10:03:00	831.505/102.2	FALSE	34	3	0.00107477	0.0157633	-1.38271	0.00717467	TRUE
PI 34:2_833.521/102.6	0.26317	0.236764	0.119271	0.214759	0.137056	0.114893	0.0572944	0.0603176	PI	1 day, 10:02:00	833.521/102.6	FALSE	34	2	0.00392829	0.0407514	-1.17417	0.150441	TRUE
PI 34:1_835.534/102.7	0.538692	0.489246	0.414348	0.449696	0.140722	0.122231	0.0470406	0.0510728	PI	1 day, 10:01:00	835.534/102.7	FALSE	34	1	1.33126e-06	0.000263589	-2.38956	0.281631	TRUE
PI 35:4_843.503/100.9	0.0011743	0.00149153	0.000752682	0.000853343	0.00140742	0.00187499	0.00078468	0.000533363	PI	1 day, 11:04:00	843.503/100.9	FALSE	35	4	0.654526	0.787818	0.106911	0.00110904	FALSE
PI 35:3_845.518/101.7	0.000853141	0.000707747	0.00130666	0.00117751	0.000717684	0.000621452	0.000597351	0.00076095	PI	1 day, 11:03:00	845.518/101.7	FALSE	35	3	0.0355492	0.168623	-0.58457	0.000842812	FALSE
PI 35:2_847.534/102.2	0.00642593	0.00518504	0.00627761	0.0070148	0.00385706	0.00347609	0.00400369	0.00436644	PI	1 day, 11:02:00	847.534/102.2	FALSE	35	2	0.00123996	0.0175366	-0.665276	0.00507583	TRUE
PI 35:1_849.55/102.5	0.00865258	0.00756591	0.00854803	0.00907655	0.00295563	0.00320533	0.00331032	0.00298664	PI	1 day, 11:01:00	849.55/102.5	FALSE	35	1	1.37451e-05	0.00108861	-1.4418	0.00578763	TRUE
PI 36:5_855.504/100.7	0.00530963	0.00476868	0.00651016	0.00578123	0.00469435	0.00476447	0.0031007	0.0036519	PI	1 day, 12:05:00	855.504/100.7	FALSE	36	5	0.0500918	0.186985	-0.464535	0.00482264	FALSE
PI 36:4_857.52/100.7	0.273486	0.262084	0.195918	0.189183	0.287603	0.299418	0.13628	0.136208	PI	1 day, 12:04:00	857.52/100.7	FALSE	36	4	0.452261	0.637351	-0.0991736	0.222522	FALSE
PI 36:3_859.534/102	0.0375993	0.000713269	0.0683513	0.0105819	0.000376143	0.00214553	0.0471998	0.0222333	PI	1 day, 12:03:00	859.534/102	FALSE	36	3	0.524982	0.68298	-0.704374	0.0236501	FALSE
PI 36:2_861.549/101.9	0.159958	0.135356	0.226836	0.237166	0.172241	0.161271	0.215669	0.226349	PI	1 day, 12:02:00	861.549/101.9	FALSE	36	2	0.691062	0.81016	0.0304825	0.191856	FALSE
PI 36:1_863.562/102.1	0.0311372	0.0175653	0.0356342	0.0244596	0.000630786	0.0186627	0.0393526	0.0437538	PI	1 day, 12:01:00	863.562/102.1	FALSE	36	1	0.852831	0.910299	-0.0874167	0.0263995	FALSE
PI 37:5_869.519/100.1	0.000377237	0.000344477	0.000960987	0.00077934	0.000355546	0.000633796	0.000634494	0.000834368	PI	1 day, 13:05:00	869.519/100.1	FALSE	37	5	0.993118	0.998058	-0.0022507	0.000615031	FALSE
PI A38:5_869.555/99.4	0.00128674	0.000824387	0.00343324	0.00337211	0.000820988	0.00123955	0.00299117	0.00297007	PI	1 day, 14:05:00	869.555/99.4	TRUE	38	5	0.23547	0.425781	-0.152553	0.00211728	FALSE
PI 37:4_871.534/100.2	0.00557702	0.00416488	0.00692895	0.00646479	0.00595926	0.00657957	0.00928084	0.00856379	PI	1 day, 13:04:00	871.534/100.2	FALSE	37	4	0.00881492	0.075885	0.39317	0.00668989	FALSE
PI 37:3_873.55/101.4	0.000531504	0.000466601	0.00105457	0.000683486	0.000491051	0.00059343	0.00138728	0.000877722	PI	1 day, 13:03:00	873.55/101.4	FALSE	37	3	0.358674	0.55578	0.291784	0.000760706	FALSE
PI 37:2_875.566/101.6	0.00245751	0.00123995	0.00213474	0.00154366	0.00152402	0.00312616	0.00146317	0.00131864	PI	1 day, 13:02:00	875.566/101.6	FALSE	37	2	0.979253	0.994319	0.0109397	0.00185098	FALSE
PI 38:6_881.52/100	0.0142599	0.0126875	0.0214567	0.0189477	0.013132	0.0137943	0.0189672	0.0174994	PI	1 day, 14:06:00	881.52/100	FALSE	38	6	0.307677	0.511206	-0.0873935	0.0163431	FALSE
PI 38:5_883.536/99.9	0.089053	0.0756894	0.142119	0.134588	0.0935557	0.10129	0.16073	0.13979	PI	1 day, 14:05:00	883.536/99.9	FALSE	38	5	0.0780369	0.241427	0.166245	0.117102	FALSE
PI 38:4_885.55/100	0.512442	0.39723	0.789266	0.740422	0.679039	0.727462	1.14877	1.01094	PI	1 day, 14:04:00	885.55/100	FALSE	38	4	0.00160621	0.0209051	0.547889	0.750696	TRUE
PI 38:3_887.564/103.1	0.00483688	0.00433146	0.0118179	0.0188315	0.0117238	0.00393427	0.0086366	0.0205162	PI	1 day, 14:03:00	887.564/103.1	FALSE	38	3	0.746594	0.847138	0.17044	0.0105786	FALSE
PI 38:2_889.579/103.1	0.0511036	0.0201481	0.00357787	0.000691108	0.035141	0.0594013	0.0031314	0.0112336	PI	1 day, 14:02:00	889.579/103.1	FALSE	38	2	0.402175	0.589856	0.528156	0.0230535	FALSE
PI 39:5_897.55/99.6	0.00147732	0.00135137	0.00329977	0.00289503	0.00148484	0.00158319	0.00350331	0.00295749	PI	1 day, 15:05:00	897.55/99.6	FALSE	39	5	0.455152	0.638395	0.0786125	0.00231904	FALSE
PI 39:4_899.565/99.6	0.00258438	0.00211399	0.00371458	0.00435009	0.00270261	0.00291277	0.00547038	0.00523748	PI	1 day, 15:04:00	899.565/99.6	FALSE	39	4	0.0218408	0.133061	0.354955	0.00363578	FALSE
PI 40:8_905.519/98.9	0.0026654	0.00285744	0.00602909	0.00418713	0.00218493	0.00184441	0.00716233	0.00514405	PI	1 day, 16:08:00	905.519/98.9	FALSE	40	8	0.847354	0.906898	0.0536803	0.00400935	FALSE
PI 40:7_907.535/99	0.00373184	0.00345914	0.0114994	0.0116054	0.00325254	0.00293081	0.0117163	0.0100934	PI	1 day, 16:07:00	907.535/99	FALSE	40	7	0.187339	0.386387	-0.114051	0.0072861	FALSE
PI 40:6_909.55/99.5	0.0495927	0.032683	0.0622713	0.0444292	0.0458267	0.0654558	0.0556017	0.050431	PI	1 day, 16:06:00	909.55/99.5	FALSE	40	6	0.408864	0.594928	0.201584	0.0507864	FALSE
PI 40:5_911.565/99.6	0.0315305	0.0249685	0.0692657	0.0682176	0.0368242	0.0382261	0.0874913	0.0752683	PI	1 day, 16:05:00	911.565/99.6	FALSE	40	5	0.0191018	0.122005	0.293884	0.053974	FALSE
PI 40:4_913.581/99.8	0.0253155	0.0196717	0.0424682	0.0404464	0.0274075	0.0315097	0.049355	0.0430891	PI	1 day, 16:04:00	913.581/99.8	FALSE	40	4	0.0446218	0.176408	0.242959	0.0349079	FALSE
PI 42:9_931.534/99.2	0.00129103	0.00165229	0.00356578	0.00310391	0.000568339	0.000576695	0.00367865	0.00356153	PI	1 day, 18:09:00	931.534/99.2	FALSE	42	9	0.348282	0.5473	-0.197137	0.00224978	FALSE
PI 42:8_933.55/98.8	0.00239357	0.00326473	0.0068936	0.005643	0.00161388	0.00151868	0.00511303	0.0057718	PI	1 day, 18:08:00	933.55/98.8	FALSE	42	8	0.0419669	0.174936	-0.376317	0.00402654	FALSE
PI 42:7_935.565/98.5	0.000644426	0.000518338	0.00203362	0.00270267	0.000516786	0.000560388	0.00218892	0.00188222	PI	1 day, 18:07:00	935.565/98.5	FALSE	42	7	0.34332	0.546003	-0.196383	0.00138092	FALSE
PI 42:6_937.581/98.9	0.000854751	0.00064419	0.00238226	0.00244432	0.000316983	0.000362628	0.00204641	0.00188698	PI	1 day, 18:06:00	937.581/98.9	FALSE	42	6	0.000981005	0.0149415	-0.45548	0.00136731	TRUE
PI 42:5_939.597/99	0.000625084	0.000714493	0.00233064	0.00192553	0.000507344	0.000542799	0.00194256	0.00118578	PI	1 day, 18:05:00	939.597/99	FALSE	42	5	0.159776	0.354895	-0.421353	0.00122178	FALSE
PI 44:11_955.536/100.7	0.00123008	0.00152902	0.00122519	0.00115547	0.00154166	0.00220758	0.000829282	0.00118671	PI	1 day, 20:11:00	955.536/100.7	FALSE	44	11	0.538729	0.692291	0.165678	0.00136312	FALSE
PI 44:9_959.568/101.3	0.000897164	0.000813667	0.00140557	0.00107098	0.000231969	0.000196439	0.000737027	0.000823661	PI	1 day, 20:09:00	959.568/101.3	FALSE	44	9	0.0016893	0.0209051	-1.07394	0.00077206	TRUE
PI 46:11_983.567/99.9	0.00220345	0.00231054	0.00449694	0.00487597	0.0016686	0.00198729	0.00722582	0.00709048	PI	1 day, 22:11:00	983.567/99.9	FALSE	46	11	0.181954	0.379512	0.372042	0.00398239	FALSE
PE A30:1_646.482/110.4	0.0141688	0.0123468	0.00998691	0.0119057	0.012306	0.0169428	0.0198151	0.0217423	PE	1 day, 6:01:00	646.482/110.4	TRUE	30	1	0.0574468	0.197817	0.548622	0.0149018	FALSE
PE 30:1_660.462/111.2	0.0144268	0.00926342	0.0146082	0.0117341	0.0138069	0.0163876	0.0167608	0.0178514	PE	1 day, 6:01:00	660.462/111.2	FALSE	30	1	0.054286	0.190788	0.37328	0.0143549	FALSE
PE A31:1_660.498/110.3	0.0159434	0.0130417	0.0141004	0.0141574	0.0124597	0.0170776	0.0216199	0.0240103	PE	1 day, 7:01:00	660.498/110.3	TRUE	31	1	0.10941	0.283178	0.39301	0.0165513	FALSE
PE 30:0_662.477/111.5	0.105185	0.116624	0.102082	0.101907	0.109449	0.0988501	0.0932131	0.0873871	PE	1 day, 6:00:00	662.477/111.5	FALSE	30	0	0.0634955	0.2061	-0.130777	0.101837	FALSE
PE A32:2_672.498/109.2	0.0145428	0.0137427	0.0189439	0.0180079	0.0146172	0.0177543	0.0241032	0.0233655	PE	1 day, 8:02:00	672.498/109.2	TRUE	32	2	0.0180057	0.118153	0.291415	0.0181347	FALSE
PE A32:1_674.513/110.4	0.278799	0.224849	0.192459	0.177973	0.234061	0.300775	0.291283	0.278599	PE	1 day, 8:01:00	674.513/110.4	TRUE	32	1	0.0876312	0.249169	0.33784	0.24735	FALSE
PE A32:0_676.529/112.2	0.00920749	0.00819559	0.00547424	0.00475903	0.00790691	0.00830588	0.00857751	0.00705465	PE	1 day, 8:00:00	676.529/112.2	TRUE	32	0	0.276761	0.468364	0.204498	0.00743516	FALSE
PE 32:2_686.477/110.4	0.0740594	0.0832884	0.0586635	0.0565985	0.082651	0.075723	0.0428508	0.0486795	PE	1 day, 8:02:00	686.477/110.4	FALSE	32	2	0.217913	0.420663	-0.125462	0.0653143	FALSE
PE A33:2_686.513/108.6	0.078173	0.0838325	0.00917936	0.0635299	0.0854339	0.0792183	0.050427	0.0137177	PE	1 day, 9:02:00	686.513/108.6	TRUE	33	2	0.924452	0.971043	-0.0368416	0.0579389	FALSE
PE 32:1_688.493/110.4	0.0881465	0.0967974	0.103242	0.100103	0.0963427	0.0868155	0.0713489	0.079117	PE	1 day, 8:01:00	688.493/110.4	FALSE	32	1	0.0955885	0.259267	-0.218908	0.0902392	FALSE
PE A33:1_688.529/110.1	0.110192	0.0400873	0.0407462	0.0328058	0.11551	0.0517987	0.0590723	0.056429	PE	1 day, 9:01:00	688.529/110.1	TRUE	33	1	0.52235	0.682676	0.33742	0.0633302	FALSE
PE 32:0_690.509/111.2	0.0180848	0.019609	0.025952	0.0254568	0.0182037	0.0225385	0.0338451	0.0313163	PE	1 day, 8:00:00	690.509/111.2	FALSE	32	0	0.0544072	0.190788	0.249212	0.0243758	FALSE
PE A34:3_698.514/108.6	0.0544366	0.0431158	0.0727816	0.0669154	0.0596193	0.0577096	0.102042	0.101886	PE	1 day, 10:03:00	698.514/108.6	TRUE	34	3	0.0146689	0.10373	0.437321	0.0698132	FALSE
PE 33:2_700.493/110	0.0809229	0.0121307	0.0111642	0.0648859	0.062617	0.06286	0.133164	0.0740344	PE	1 day, 9:02:00	700.493/110	FALSE	33	2	0.176987	0.376885	0.976208	0.0627224	FALSE
PE A34:2_700.529/109	0.177229	0.14822	0.20976	0.193717	0.146376	0.199205	0.262623	0.251259	PE	1 day, 10:02:00	700.529/109	TRUE	34	2	0.119586	0.301632	0.237663	0.198548	FALSE
PE 33:1_702.509/110	0.166438	7.16864e-05	0.000338946	0.000748117	0.139152	0.161348	0.00227002	0.00139773	PE	1 day, 9:01:00	702.509/110	FALSE	33	1	0.435586	0.622381	0.859872	0.0589706	FALSE
PE A34:1_702.545/110.4	0.267242	0.220306	0.205114	0.18454	0.221459	0.267877	0.330683	0.314918	PE	1 day, 10:01:00	702.545/110.4	TRUE	34	1	0.104569	0.274234	0.371631	0.251517	FALSE
PE A34:0_704.559/111.6	0.00676624	0.00685909	0.00902038	0.00700767	0.00779882	0.00596355	0.00828698	0.00635798	PE	1 day, 10:00:00	704.559/111.6	TRUE	34	0	0.700967	0.81016	-0.0619336	0.00725759	FALSE
PE A35:5_708.498/107	0.00948865	0.00777234	0.014313	0.0169652	0.00923693	0.0102713	0.0230355	0.0220132	PE	1 day, 11:05:00	708.498/107	TRUE	35	5	0.0448289	0.176408	0.411421	0.014137	FALSE
PE 34:4_710.478/109.2	0.0128955	0.0144866	0.0116012	0.0113884	0.0131563	0.0148768	0.0069385	0.00725692	PE	1 day, 10:04:00	710.478/109.2	FALSE	34	4	0.145613	0.335249	-0.254396	0.011575	FALSE
PE 34:3_712.494/109.5	0.116262	0.0925854	0.118251	0.111969	0.131241	0.117631	0.0686211	0.0434162	PE	1 day, 10:03:00	712.494/109.5	FALSE	34	3	0.364429	0.557196	-0.282805	0.0999973	FALSE
PE A35:3_712.529/108	0.11334	0.126767	0.117766	0.00828914	0.128823	0.118453	0.0150124	0.0740594	PE	1 day, 11:03:00	712.529/108	TRUE	35	3	0.804137	0.87724	-0.122523	0.0878137	FALSE
PE 34:2_714.509/109.7	1.26114	1.45786	1.24169	1.18132	1.95001	1.78178	1.35517	1.41789	PE	1 day, 10:02:00	714.509/109.7	FALSE	34	2	0.0164152	0.113594	0.339182	1.45586	FALSE
PE A35:2_714.545/107.6	0.792858	0.614465	0.582583	0.891317	1.27676	0.916241	0.735839	0.733241	PE	1 day, 11:02:00	714.545/107.6	TRUE	35	2	0.232555	0.425126	0.345982	0.817913	FALSE
PE 34:1_716.522/109.3	0.354558	0.428871	0.512158	0.46381	0.414311	0.43507	0.371287	0.418074	PE	1 day, 10:01:00	716.522/109.3	FALSE	34	1	0.444444	0.62857	-0.102492	0.424767	FALSE
PE A36:6_720.499/106.8	0.0150589	0.0110947	0.0273272	0.0278976	0.0149015	0.0172203	0.0460457	0.0503394	PE	1 day, 12:06:00	720.499/106.8	TRUE	36	6	0.0371706	0.168623	0.659126	0.0262357	FALSE
PE A36:5_722.514/106.6	0.439694	0.31041	0.598657	0.615623	0.421543	0.42879	0.870337	0.900253	PE	1 day, 12:05:00	722.514/106.6	TRUE	36	5	0.0391178	0.172118	0.415998	0.573163	FALSE
PE A36:4_724.53/107.9	0.0441923	0.0295918	0.07498	0.0573471	0.0496729	0.0445403	0.115679	0.0806843	PE	1 day, 12:04:00	724.53/107.9	TRUE	36	4	0.103163	0.27235	0.495494	0.0620859	FALSE
PE 35:3_726.508/109.2	0.0130409	0.0148664	0.0479463	0.0277773	0.0126863	0.0367148	0.0585539	0.00844159	PE	1 day, 11:03:00	726.508/109.2	FALSE	35	3	0.824423	0.889568	0.167595	0.0275034	FALSE
PE A36:3_726.545/107.9	0.0877351	0.064409	0.0994614	0.0958582	0.0720009	0.0856236	0.150266	0.164858	PE	1 day, 12:03:00	726.545/107.9	TRUE	36	3	0.083666	0.249169	0.444211	0.102527	FALSE
PE 35:2_728.524/109.3	0.0374102	0.0411323	0.0460243	0.0437114	0.0479461	0.04413	0.0281495	0.0399222	PE	1 day, 11:02:00	728.524/109.3	FALSE	35	2	0.696027	0.81016	-0.0714449	0.0410533	FALSE
PE A36:2_728.561/108.4	0.0721468	0.052098	0.081883	0.075018	0.0526528	0.0733434	0.101255	0.08731	PE	1 day, 12:02:00	728.561/108.4	TRUE	36	2	0.346825	0.5473	0.162023	0.0744634	FALSE
PE 35:1_730.541/109.5	0.0064356	0.015928	0.0282139	0.0297833	0.00940307	0.00693593	0.021051	0.0212984	PE	1 day, 11:01:00	730.541/109.5	FALSE	35	1	0.079603	0.244363	-0.453414	0.0173811	FALSE
PE A37:6_734.514/106.6	0.00728287	0.00494889	0.011583	0.0130581	0.00744684	0.00779721	0.0197468	0.0202221	PE	1 day, 13:06:00	734.514/106.6	TRUE	37	6	0.029185	0.160517	0.582445	0.0115107	FALSE
PE 36:5_736.494/108.5	0.0216578	0.0215819	0.0262591	0.0273975	0.0164147	0.0210623	0.0605878	0.0572813	PE	1 day, 12:05:00	736.494/108.5	FALSE	36	5	0.124748	0.308403	0.680974	0.0315303	FALSE
PE A37:5_736.53/106.2	0.0775296	0.055624	0.115892	0.114162	0.0763476	0.0839958	0.182581	0.206499	PE	1 day, 13:05:00	736.53/106.2	TRUE	37	5	0.0371993	0.168623	0.597121	0.114079	FALSE
PE 36:4_738.509/109	0.5781	0.965833	0.503213	0.558099	0.771538	0.662209	0.298713	0.339513	PE	1 day, 12:04:00	738.509/109	FALSE	36	4	0.231158	0.425126	-0.330414	0.584652	FALSE
PE 36:3_740.524/108.8	1.28785	1.74234	1.39248	1.36839	1.65036	1.4813	1.04812	0.664592	PE	1 day, 12:03:00	740.524/108.8	FALSE	36	3	0.265517	0.457152	-0.257518	1.32943	FALSE
PE 36:2_742.538/109	0.731425	0.742696	1.29986	1.30494	0.175577	0.0941705	1.3395	1.35189	PE	1 day, 12:02:00	742.538/109	FALSE	36	2	0.112901	0.290316	-0.462036	0.880007	FALSE
PE 36:1_744.554/109.6	0.17688	0.254122	0.481349	0.0690657	0.327654	0.286169	0.47322	0.461483	PE	1 day, 12:01:00	744.554/109.6	FALSE	36	1	0.203459	0.402848	0.657957	0.316243	FALSE
PE A38:7_746.515/106	0.123579	0.0878066	0.189154	0.183421	0.121999	0.123932	0.276717	0.317043	PE	1 day, 14:07:00	746.515/106	TRUE	38	7	0.0454905	0.176408	0.523988	0.177956	FALSE
PE A38:6_748.53/106.2	0.468416	0.346005	0.673369	0.646808	0.165076	0.471594	1.02267	1.04639	PE	1 day, 14:06:00	748.53/106.2	TRUE	38	6	0.313493	0.512406	0.34205	0.60504	FALSE
PE A38:5_750.543/106.1	0.729928	0.532334	1.12024	1.01716	0.758892	0.760051	1.64313	1.58795	PE	1 day, 14:05:00	750.543/106.1	TRUE	38	5	0.0250159	0.147855	0.482542	1.01871	FALSE
PE 37:4_752.523/107.6	0.00663278	0.00471034	0.00617714	0.00957981	0.00688731	0.00696895	0.0159455	0.0151204	PE	1 day, 13:04:00	752.523/107.6	FALSE	37	4	0.0458839	0.176408	0.72913	0.00900277	FALSE
PE 37:3_754.539/109.8	0.0242832	0.0313523	0.0277414	0.0265064	0.0419751	0.0301441	0.0290282	0.0291367	PE	1 day, 13:03:00	754.539/109.8	FALSE	37	3	0.193698	0.395384	0.245688	0.0300209	FALSE
PE 37:2_756.555/109.5	0.0103201	0.0109141	0.01461	0.0159842	0.0107984	0.0131846	0.0150078	0.0125102	PE	1 day, 13:02:00	756.555/109.5	FALSE	37	2	0.94168	0.975516	-0.00914304	0.0129162	FALSE
PE 38:7_760.494/107.9	0.0207421	0.0193888	0.0332214	0.0305338	0.0153357	0.0176402	0.024684	0.0169206	PE	1 day, 14:07:00	760.494/107.9	FALSE	38	7	0.0352302	0.168623	-0.478131	0.0223083	FALSE
PE A39:7_760.529/106	0.0297854	0.0286525	0.025165	0.0418404	0.0237038	0.0289467	0.0333078	0.0309239	PE	1 day, 15:07:00	760.529/106	TRUE	39	7	0.612704	0.753511	-0.101981	0.0302907	FALSE
PE 38:6_762.51/107.4	0.435085	0.489939	0.301309	0.312847	0.0361085	0.350571	0.264115	0.275462	PE	1 day, 14:06:00	762.51/107.4	FALSE	38	6	0.14319	0.335249	-0.732679	0.30818	FALSE
PE A39:6_762.545/106.3	0.432517	0.490449	0.0361033	0.0319963	0.271386	0.356285	0.0430111	0.0686808	PE	1 day, 15:06:00	762.545/106.3	TRUE	39	6	0.218184	0.420663	-0.422699	0.216304	FALSE
PE 38:5_764.524/107.4	0.225325	0.29816	0.269427	0.193745	0.232333	0.225214	0.259711	0.261466	PE	1 day, 14:05:00	764.524/107.4	FALSE	38	5	0.94494	0.975516	-0.0116471	0.245673	FALSE
PE A39:5_764.56/106.1	0.00221235	0.0040243	0.0270456	0.0243326	0.000876365	0.0011904	0.0370988	0.0322239	PE	1 day, 15:05:00	764.56/106.1	TRUE	39	5	0.27341	0.46468	0.309268	0.0161255	FALSE
PE 38:4_766.539/107.2	0.717361	0.591598	0.86329	0.902779	0.566389	0.62049	1.15438	1.24684	PE	1 day, 14:04:00	766.539/107.2	FALSE	38	4	0.225427	0.42123	0.222622	0.832892	FALSE
PE 38:3_768.554/108.8	0.16888	0.166996	0.274804	0.320407	0.29958	0.0906865	0.234854	0.118003	PE	1 day, 14:03:00	768.554/108.8	FALSE	38	3	0.494434	0.67007	-0.325317	0.209276	FALSE
PE 38:2_770.57/109.6	0.000398532	1.60622e-05	0.00244774	0.00167085	0.001703	0.00878214	0.00208025	0.0117819	PE	1 day, 14:02:00	770.57/109.6	FALSE	38	2	0.12521	0.308403	2.42516	0.00361005	FALSE
PE 39:8_772.49/110.9	0.00266826	0.00169046	0.00560603	0.00895622	0.00612544	0.0104598	0.0046795	0.0101462	PE	1 day, 15:08:00	772.49/110.9	FALSE	39	8	0.214688	0.420663	0.731279	0.00629148	FALSE
PE A40:8_772.53/105.6	0.0673603	0.048225	0.116573	0.0912763	0.0731263	0.0754498	0.172697	0.151473	PE	1 day, 16:08:00	772.53/105.6	TRUE	40	8	0.0318124	0.163607	0.547592	0.0995226	FALSE
PE 38:1_772.587/109.2	0.00944946	0.00864928	0.0104635	0.0113731	0.0111	0.0105494	0.0209491	0.0177599	PE	1 day, 14:01:00	772.587/109.2	FALSE	38	1	0.0286561	0.160517	0.59589	0.0125367	FALSE
PE A40:7_774.545/105.6	0.192152	0.130549	0.329668	0.279613	0.203208	0.21488	0.460235	0.414684	PE	1 day, 16:07:00	774.545/105.6	TRUE	40	7	0.0235851	0.141511	0.472355	0.278124	FALSE
PE A40:6_776.56/106.2	0.237479	0.162239	0.383423	0.2085	0.237055	0.231323	0.458668	0.367555	PE	1 day, 16:06:00	776.56/106.2	TRUE	40	6	0.195588	0.395847	0.384619	0.28578	FALSE
PE 39:5_778.54/108.8	0.0146418	0.0161789	0.0103102	0.018813	0.0110899	0.0144238	0.0145941	0.01404	PE	1 day, 15:05:00	778.54/108.8	FALSE	39	5	0.529023	0.684618	-0.146709	0.0142615	FALSE
PE A40:5_778.574/106.4	0.0301013	0.11097	0.230507	0.218145	0.0136305	0.135361	0.236107	0.107456	PE	1 day, 16:05:00	778.574/106.4	TRUE	40	5	0.615666	0.75481	-0.259753	0.135285	FALSE
PE 39:4_780.555/109	0.0227341	0.0246528	0.0226863	0.0219088	0.026854	0.0317462	0.0484315	0.0372577	PE	1 day, 15:04:00	780.555/109	FALSE	39	4	0.0295924	0.160529	0.649543	0.0295339	FALSE
PE A40:4_780.592/107.8	0.0186304	0.0212502	0.0237793	0.0228664	0.0184416	0.0195393	0.0225039	0.0249212	PE	1 day, 16:04:00	780.592/107.8	TRUE	40	4	0.770533	0.861952	-0.0187995	0.0214915	FALSE
PE 39:3_782.571/109.7	0.00962047	0.00985037	0.0160704	0.0140401	0.012978	0.0106435	0.0130501	0.016137	PE	1 day, 15:03:00	782.571/109.7	FALSE	39	3	0.507567	0.674486	0.0909778	0.0127988	FALSE
PE 39:2_784.586/109.9	0.00253959	0.00131431	0.00638731	0.00625821	0.00204979	0.00199258	0.00730771	0.00627342	PE	1 day, 15:02:00	784.586/109.9	FALSE	39	2	0.481227	0.657496	0.0950865	0.00426536	FALSE
PE 40:8_786.508/106.3	0.0221515	0.0207555	0.0217218	0.0224237	0.0184358	0.0221707	0.0227802	0.027233	PE	1 day, 16:08:00	786.508/106.3	FALSE	40	8	0.607039	0.748871	0.0579377	0.022209	FALSE
PE 40:7_788.524/106.9	0.107442	0.103815	0.123745	0.125391	0.0605861	0.0739479	0.0961142	0.100548	PE	1 day, 16:07:00	788.524/106.9	FALSE	40	7	0.000625796	0.0112643	-0.47518	0.0989487	TRUE
PE A41:7_788.56/106.4	0.00281052	0.000307543	0.00501149	0.00584204	0.00407135	0.00419814	0.0116939	0.0103893	PE	1 day, 17:07:00	788.56/106.4	TRUE	41	7	0.00751537	0.0661352	1.11933	0.00554054	FALSE
PE 40:6_790.54/106.8	0.253486	0.236021	0.271836	0.275485	0.161472	0.182972	0.291501	0.320354	PE	1 day, 16:06:00	790.54/106.8	FALSE	40	6	0.458839	0.63979	-0.116644	0.249141	FALSE
PE A41:6_790.575/106.9	0.000671784	0.000711298	1.50165e-06	0.000524793	0.00215606	0.000173776	0.00419075	0.0115746	PE	1 day, 17:06:00	790.575/106.9	TRUE	41	6	0.144743	0.335249	3.24443	0.00250057	FALSE
PE 40:5_792.554/107	0.193123	0.171427	0.27697	0.292142	0.164013	0.17113	0.318447	0.325159	PE	1 day, 16:05:00	792.554/107	FALSE	40	5	0.432802	0.620977	0.0680386	0.239051	FALSE
PE 40:4_794.569/107.1	0.199121	0.163525	0.250387	0.250217	0.161578	0.182079	0.273607	0.285415	PE	1 day, 16:04:00	794.569/107.1	FALSE	40	4	0.479071	0.657496	0.0644347	0.220741	FALSE
PE 40:2_798.602/107.8	0.0086125	0.00568815	0.0143586	0.0110795	0.00842406	0.00854125	0.0135123	0.0141773	PE	1 day, 16:02:00	798.602/107.8	FALSE	40	2	0.271651	0.46468	0.168271	0.0105492	FALSE
PE A42:8_800.56/105.4	0.00634787	0.00436152	0.0078529	0.0106096	0.0058386	0.00567423	0.00934959	0.00986353	PE	1 day, 18:08:00	800.56/105.4	TRUE	42	8	0.635014	0.769499	0.0748786	0.00748723	FALSE
PE 40:1_800.618/108	0.00582637	0.00568985	0.00907549	0.00993962	0.00514965	0.00555107	0.0140266	0.0124877	PE	1 day, 16:01:00	800.618/108	FALSE	40	1	0.16042	0.354895	0.285593	0.00846829	FALSE
PE A42:7_802.576/105.1	0.0102037	0.00692845	0.0153655	0.0145335	0.00918842	0.00979798	0.0196489	0.0162269	PE	1 day, 18:07:00	802.576/105.1	TRUE	42	7	0.157401	0.354895	0.222192	0.0127367	FALSE
PE A42:6_804.592/105.2	0.009207	0.00754703	0.0148864	0.0138855	0.0100749	0.0102896	0.0161884	0.015171	PE	1 day, 18:06:00	804.592/105.2	TRUE	42	6	0.0278301	0.15972	0.184147	0.0121562	FALSE
PE 41:5_806.57/107.9	0.00964318	0.00876567	0.010337	0.0100499	0.00726076	0.0104102	0.0149233	0.0142805	PE	1 day, 17:05:00	806.57/107.9	FALSE	41	5	0.182089	0.379512	0.272914	0.0107088	FALSE
PE A42:5_806.608/105.7	0.00961874	0.0069918	0.00729768	0.00927961	0.00682612	0.00724895	0.0078225	0.00771172	PE	1 day, 18:05:00	806.608/105.7	TRUE	42	5	0.292572	0.490925	-0.164605	0.00784964	FALSE
PE 42:8_814.54/106	0.00825162	0.0073952	0.00774945	0.00826535	0.00546539	0.00608233	0.00831599	0.00918355	PE	1 day, 18:08:00	814.54/106	FALSE	42	8	0.39615	0.584246	-0.124333	0.00758861	FALSE
PE 42:7_816.556/106.3	0.00716069	0.00565766	0.00844429	0.00889771	0.00457781	0.0052157	0.00778164	0.00830274	PE	1 day, 18:07:00	816.556/106.3	FALSE	42	7	0.0603357	0.200553	-0.220933	0.00700478	FALSE
PE 42:6_818.571/106.4	0.00786284	0.00627941	0.00849923	0.00860054	0.00468762	0.00563944	0.00912003	0.00963217	PE	1 day, 18:06:00	818.571/106.4	FALSE	42	6	0.5016	0.673335	-0.103498	0.00754016	FALSE
PE 42:5_820.587/106.3	0.00771863	0.00552149	0.0103815	0.00941102	0.0057046	0.00683146	0.0107092	0.0107754	PE	1 day, 18:05:00	820.587/106.3	FALSE	42	5	0.719977	0.821645	0.0425222	0.00838166	FALSE
PE 42:4_822.603/106.5	0.00406681	0.00327056	0.00523973	0.00584715	0.0032151	0.00453363	0.00713341	0.00594939	PE	1 day, 18:04:00	822.603/106.5	FALSE	42	4	0.272666	0.46468	0.177162	0.00490697	FALSE
CerPE d18:1;14:0_631.482/129.3	0.0231685	0.030718	0.0206842	0.0197987	0.019951	0.0195203	0.0153847	0.0181701	CerPE	d18:1;14:0	631.482/129.3	FALSE	32	1	0.0442253	0.176408	-0.369908	0.0209245	FALSE
CerPE d18:1;15:0_645.498/128.7	0.00957225	0.0115372	0.0066876	0.00818081	0.00832129	0.00817163	0.00596236	0.00674068	CerPE	d18:1;15:0	645.498/128.7	FALSE	33	1	0.0457282	0.176408	-0.301342	0.00814673	FALSE
CerPE d18:1;16:1_657.499/127.5	0.0124264	0.0168262	0.01175	0.0108387	0.0100979	0.010263	0.00800584	0.00940315	CerPE	d18:1;16:1	657.499/127.5	FALSE	34	2	0.0265933	0.154867	-0.456867	0.0112014	FALSE
CerPE d18:1;16:0_659.514/128.1	1.55971	1.85817	1.39384	1.43045	1.53559	1.60208	1.13177	1.22146	CerPE	d18:1;16:0	659.514/128.1	FALSE	34	1	0.053827	0.190788	-0.185005	1.46663	FALSE
CerPE d18:0;16:0_661.529/124.9	0.0760588	0.0764195	0.0913302	0.0779882	0.0552784	0.0554366	0.0452592	0.0506005	CerPE	d18:0;16:0	661.529/124.9	FALSE	34	0	0.00181816	0.0218179	-0.639486	0.0660464	TRUE
CerPE d18:1;17:0_673.529/127.5	0.0544609	0.0621583	0.0478286	0.0467491	0.0565923	0.0560141	0.0428687	0.0454923	CerPE	d18:1;17:0	673.529/127.5	FALSE	35	1	0.226571	0.42123	-0.071628	0.0515205	FALSE
CerPE d18:1;16:0-OH_675.509/131.6	0.00823947	0.00821886	0.00452236	0.00282097	0.00592139	0.00593569	0.00317529	0.00433899	CerPE	d18:1;16:0-OH	675.509/131.6	FALSE	34	1	0.177022	0.376885	-0.297137	0.00539663	FALSE
CerPE t18:0;16:0_677.524/132.6	0.0850619	0.0892871	0.0791931	0.0799428	0.0846309	0.0911706	0.0796472	0.0780956	CerPE	t18:0;16:0	677.524/132.6	FALSE	34	0	0.993774	0.998058	0.000257007	0.0833786	FALSE
CerPE d18:1;18:1_685.529/125.3	0.0135972	0.0196375	0.0141675	0.0142236	0.0133754	0.0144624	0.00989083	0.010785	CerPE	d18:1;18:1	685.529/125.3	FALSE	36	2	0.0677685	0.214691	-0.345145	0.0137674	FALSE
CerPE d18:1;18:0_687.545/127.2	0.243112	0.274294	0.209881	0.215481	0.199763	0.206444	0.180857	0.199684	CerPE	d18:1;18:0	687.545/127.2	FALSE	36	1	0.0175516	0.117804	-0.261	0.216189	FALSE
CerPE d18:0;18:0_689.562/124	0.00340081	0.00348132	0.00702895	0.00876903	0.00253803	0.00542914	0.00463503	0.00508349	CerPE	d18:0;18:0	689.562/124	FALSE	36	0	0.309822	0.511206	-0.358844	0.00504572	FALSE
CerPE d18:1;19:1_699.545/128.7	0.0169824	0.0214433	0.0139977	0.0125048	0.0160542	0.0162952	0.0109855	0.0102917	CerPE	d18:1;19:1	699.545/128.7	FALSE	37	2	0.0457885	0.176408	-0.275895	0.0148194	FALSE
CerPE d18:1;24:2_767.608/122.4	0.0037829	0.003065	0.00375372	0.00367166	0.00363449	0.00359512	0.00272367	0.00311418	CerPE	d18:1;24:2	767.608/122.4	FALSE	42	3	0.341413	0.545159	-0.127338	0.00341759	FALSE
CerPE d18:1;24:1_769.624/122.4	0.00405639	0.00286956	0.00439853	0.00461189	0.00360597	0.00398367	0.00475149	0.00371091	CerPE	d18:1;24:1	769.624/122.4	FALSE	42	2	0.943816	0.975516	0.0104326	0.00399855	FALSE
PS 34:2_758.498/131.4	0.156117	0.142262	0.14968	0.150522	0.59171	0.692766	0.526739	0.50056	PS	1 day, 10:02:00	758.498/131.4	FALSE	34	2	8.80584e-05	0.00268239	1.94938	0.363795	TRUE
PS 34:1_760.514/131.9	0.100306	0.0784325	0.13507	0.141888	0.141768	0.156446	0.210598	0.205102	PS	1 day, 10:01:00	760.514/131.9	FALSE	34	1	0.000186039	0.00454873	0.64768	0.146201	TRUE
PS 34:0_762.528/132.3	0.000269937	0.000262897	0.000339656	0.000250756	0.000792388	0.000914279	0.001032	0.00102064	PS	1 day, 10:00:00	762.528/132.3	FALSE	34	0	3.23693e-05	0.00142425	1.7428	0.00061032	TRUE
PS 35:1_774.53/131.4	0.0227256	0.0168603	0.0320159	0.0326342	0.0243334	0.0256597	0.0433242	0.0430666	PS	1 day, 11:01:00	774.53/131.4	FALSE	35	1	0.00745914	0.0661352	0.38782	0.0300775	FALSE
PS 36:4_782.5/130.6	0.0901882	0.0760854	0.0483843	0.0469944	0.142329	0.179328	0.0717774	0.0702794	PS	1 day, 12:04:00	782.5/130.6	FALSE	36	4	0.0201535	0.1247	0.825586	0.0906708	FALSE
PS 36:3_784.515/130.2	0.170919	0.143366	0.145171	0.145828	0.40095	0.455613	0.292205	0.282501	PS	1 day, 12:03:00	784.515/130.2	FALSE	36	3	0.00134108	0.0183127	1.24161	0.254569	TRUE
PS 36:2_786.53/130.6	0.684068	0.499343	0.711893	0.738523	0.907994	0.932142	1.23377	1.2214	PS	1 day, 12:02:00	786.53/130.6	FALSE	36	2	0.000785246	0.0124383	0.705601	0.866142	TRUE
PS 36:1_788.544/130.9	0.774722	0.514461	0.971137	0.974528	0.617383	0.234992	1.27672	1.26877	PS	1 day, 12:01:00	788.544/130.9	FALSE	36	1	0.80353	0.87724	0.0709302	0.829089	FALSE
PS 38:6_806.499/127.6	0.0253688	0.0224906	0.0169289	0.0167898	0.0287759	0.0483303	0.0227551	0.0234462	PS	1 day, 14:06:00	806.499/127.6	FALSE	38	6	0.0819404	0.247698	0.596006	0.0256107	FALSE
PS 38:5_808.514/127.2	0.0441011	0.0356007	0.0363832	0.0403585	0.0423723	0.0532553	0.050904	0.0498901	PS	1 day, 14:05:00	808.514/127.2	FALSE	38	5	0.030581	0.161383	0.328313	0.0441082	FALSE
PS 38:4_810.53/126.9	0.327744	0.268464	0.347093	0.203089	0.291138	0.288629	0.463694	0.436575	PS	1 day, 14:04:00	810.53/126.9	FALSE	38	4	0.183892	0.381263	0.368534	0.328303	FALSE
PS 38:3_812.545/129	0.384772	0.28441	0.337483	0.348716	0.383263	0.367851	0.534335	0.514386	PS	1 day, 14:03:00	812.545/129	FALSE	38	3	0.0360541	0.168623	0.409166	0.394402	FALSE
PS 38:2_814.561/131.8	0.0164434	0.0112633	0.0190099	0.0166379	0.0179757	0.0218123	0.0269783	0.0201956	PS	1 day, 14:02:00	814.561/131.8	FALSE	38	2	0.0411294	0.173269	0.456938	0.0187896	FALSE
PS 40:7_832.514/124.4	0.0134997	0.0109263	0.0120283	0.0127177	0.0119354	0.0158342	0.0154154	0.0137592	PS	1 day, 16:07:00	832.514/124.4	FALSE	40	7	0.14487	0.335249	0.211712	0.0132645	FALSE
PS 40:6_834.53/124.8	0.180755	0.114588	0.140505	0.141351	0.129456	0.131418	0.199789	0.181015	PS	1 day, 16:06:00	834.53/124.8	FALSE	40	6	0.485811	0.661104	0.152781	0.15236	FALSE
PS 40:5_836.545/124.8	0.206351	0.177123	0.217931	0.230753	0.185251	0.173565	0.303507	0.283289	PS	1 day, 16:05:00	836.545/124.8	FALSE	40	5	0.219892	0.420663	0.184389	0.222221	FALSE
PS 40:4_838.56/126.2	0.294666	0.216727	0.253582	0.269127	0.228208	0.221825	0.327325	0.311701	PS	1 day, 16:04:00	838.56/126.2	FALSE	40	4	0.631507	0.769467	0.0747047	0.265395	FALSE
PS 42:6_862.561/127.7	0.0228396	0.00343801	0.00404399	0.017005	0.0162105	0.0270948	0.00907897	0.0110094	PS	1 day, 18:06:00	862.561/127.7	FALSE	42	6	0.540197	0.692291	0.421686	0.01384	FALSE
PS 42:5_864.576/127.5	0.0534969	0.0622881	0.056528	0.054043	0.0271907	0.0273162	0.0155452	0.0156976	PS	1 day, 18:05:00	864.576/127.5	FALSE	42	5	6.4392e-05	0.00212493	-1.40039	0.0390132	TRUE
PT 34:4_768.483/142.2	0.0130237	0.0176984	0.00705864	0.00699686	0.00482798	0.00457814	0.00162771	0.00143693	PT	1 day, 10:04:00	768.483/142.2	FALSE	34	4	0.00352286	0.0387515	-1.84423	0.00715604	TRUE
PT 34:2_772.514/144.3	0.0269015	0.0338066	0.0270574	0.0272347	0.0503408	0.0400215	0.0432038	0.0399078	PT	1 day, 10:02:00	772.514/144.3	FALSE	34	2	0.0038156	0.0407514	0.593082	0.0360593	TRUE
PT 36:5_794.499/140.2	0.0202821	0.0258749	0.0164695	0.0177653	0.00764463	0.00623214	0.00340574	0.00334907	PT	1 day, 12:05:00	794.499/140.2	FALSE	36	5	0.000137053	0.0036182	-1.96219	0.0126279	TRUE
PT 36:4_796.514/139.8	0.677756	0.818371	0.447816	0.466552	0.292411	0.25914	0.125623	0.120704	PT	1 day, 12:04:00	796.514/139.8	FALSE	36	4	0.000286725	0.00630795	-1.59509	0.401047	TRUE
PT 38:7_818.497/140	0.00349658	0.00422632	0.00207386	0.00280202	0.00213144	0.00293718	0.000705066	0.000698138	PT	1 day, 14:07:00	818.497/140	FALSE	38	7	0.00411631	0.0407514	-0.961041	0.00238383	TRUE
PT 38:6_820.515/138	0.0192738	0.0237908	0.01482	0.0159295	0.013172	0.0126156	0.00819081	0.00793464	PT	1 day, 14:06:00	820.515/138	FALSE	38	6	0.000747873	0.0123399	-0.816497	0.0144659	TRUE
PT 38:5_822.53/137.7	0.153111	0.171133	0.124408	0.121369	0.0794442	0.0713529	0.052658	0.0522814	PT	1 day, 14:05:00	822.53/137.7	FALSE	38	5	3.82395e-05	0.00151428	-1.15636	0.10322	TRUE
PT 38:4_824.545/137.9	0.5951	0.623272	0.539452	0.564749	0.481776	0.4458	0.512216	0.505066	PT	1 day, 14:04:00	824.545/137.9	FALSE	38	4	0.0142973	0.102941	-0.256059	0.533429	FALSE
PT 40:7_846.53/137.1	0.00195421	0.000689981	0.00139517	0.00100833	0.00112395	0.00170472	0.000959469	0.00072205	PT	1 day, 16:07:00	846.53/137.1	FALSE	40	7	0.711026	0.816145	-0.162436	0.00119474	FALSE
PT 40:6_848.547/136.3	0.0326446	0.0632897	0.0753438	0.0820925	0.0663148	0.0678676	0.0610216	0.0612554	PT	1 day, 16:06:00	848.547/136.3	FALSE	40	6	0.94579	0.975516	0.017481	0.0637287	FALSE
PT 40:5_850.561/136.1	2.28792	2.18355	1.92449	1.99109	2.6315	2.67406	1.82062	1.78705	PT	1 day, 16:05:00	850.561/136.1	FALSE	40	5	0.362099	0.55578	0.0877839	2.16253	TRUE
PT 41:5_864.574/134.7	0.00827279	0.00499557	0.00800965	0.00862555	0.0169816	0.00348603	0.0127196	0.0124615	PT	1 day, 17:05:00	864.574/134.7	FALSE	41	5	0.261748	0.454615	0.61026	0.00944404	FALSE
PT 42:9_870.529/134.5	0.0127675	0.0137643	0.0138499	0.014787	0.00730382	0.0109851	0.00447439	0.00370207	PT	1 day, 18:09:00	870.529/134.5	FALSE	42	9	0.00706069	0.0652511	-1.05974	0.0102042	FALSE
PT 42:8_872.544/134.3	0.0116525	0.0139491	0.00884919	0.00901257	0.00699818	0.0285924	0.0092146	0.00452686	PT	1 day, 18:08:00	872.544/134.3	FALSE	42	8	0.789615	0.87454	0.182727	0.0115994	FALSE
PT 42:7_874.562/134.4	0.0408747	0.0175131	0.012794	0.0139296	0.0265489	0.00365642	0.0160413	0.016074	PT	1 day, 18:07:00	874.562/134.4	FALSE	42	7	0.519318	0.68096	-0.449643	0.018429	FALSE
PT 42:6_876.575/135.2	0.00581959	0.0212695	0.0435343	0.0442457	0.00435568	0.00941849	0.0218079	0.00557089	PT	1 day, 18:06:00	876.575/135.2	FALSE	42	6	0.0541793	0.190788	-1.48092	0.0195028	FALSE
PT 42:5_878.593/134.7	0.138711	0.131806	0.107862	0.0961643	0.109016	0.189496	0.104903	0.0916908	PT	1 day, 18:05:00	878.593/134.7	FALSE	42	5	0.796581	0.876239	0.0611971	0.121206	FALSE
PT 42:4_880.605/134.4	0.0391343	0.0274732	0.0381698	0.0434677	0.0235069	0.0422148	0.0454672	0.0372442	PT	1 day, 18:04:00	880.605/134.4	FALSE	42	4	0.993389	0.998058	0.00182828	0.0370848	FALSE
PC(fmt) A28:0_708.519/175.4	0.00307666	0.00308522	0.0033843	0.00242339	0.00311665	0.00396907	0.00563882	0.00551587	PC	1 day, 4:00:00	708.519/175.4	TRUE	28	0	0.0408836	0.173269	0.607766	0.00377625	FALSE
PC(fmt) A29:1_720.519/169.2	0.00465456	0.00182434	0.00979843	0.00625118	0.00377157	0.00551127	0.0141135	0.0135109	PC	1 day, 5:01:00	720.519/169.2	TRUE	29	1	0.0582611	0.198892	0.712152	0.00742947	FALSE
PC(fmt) 28:0_722.498/174.1	0.760649	1.0245	0.820311	0.753238	0.654183	0.576764	0.565215	0.553201	PC	1 day, 4:00:00	722.498/174.1	FALSE	28	0	0.0111385	0.0848242	-0.515633	0.713508	FALSE
PC(fmt) A30:1_734.535/167.8	0.0593275	0.0430378	0.0694202	0.0696085	0.0630505	0.0624132	0.109306	0.0975459	PC	1 day, 6:01:00	734.535/167.8	TRUE	30	1	0.0196605	0.123581	0.461162	0.0717136	FALSE
PC(fmt) 29:0_736.514/172.7	0.16574	0.181111	0.151168	0.145307	0.140805	0.132367	0.112171	0.0997844	PC	1 day, 5:00:00	736.514/172.7	FALSE	29	0	0.000581644	0.0109768	-0.407188	0.141057	TRUE
PC(fmt) A30:0_736.55/173.1	0.044767	0.0344345	0.0399828	0.036532	0.0361691	0.0287936	0.0533253	0.0541349	PC	1 day, 6:00:00	736.55/173.1	TRUE	30	0	0.507091	0.674486	0.147031	0.0410174	FALSE
PC(fmt) 30:2_746.499/170.6	0.00938306	0.0101733	0.0133811	0.0175708	0.0119164	0.00786827	0.00925155	0.0121352	PC	1 day, 6:02:00	746.499/170.6	FALSE	30	2	0.257796	0.451713	-0.294877	0.01146	FALSE
PC(fmt) A31:2_746.535/165.9	0.00154175	0.000131203	0.00770992	0.00750354	0.00183439	0.00259538	0.00765027	0.00692236	PC	1 day, 7:02:00	746.535/165.9	TRUE	31	2	0.37949	0.57358	0.170318	0.0044861	FALSE
PC(fmt) 30:1_748.515/171.1	0.296732	0.326616	0.312262	0.312129	0.270634	0.258701	0.22952	0.239031	PC	1 day, 6:01:00	748.515/171.1	FALSE	30	1	0.00168584	0.0209051	-0.322369	0.280703	TRUE
PC(fmt) A31:1_748.55/166.8	0.0874094	0.0569145	0.0952124	0.0799906	0.0791898	0.093522	0.133716	0.125302	PC	1 day, 7:01:00	748.55/166.8	TRUE	31	1	0.0442972	0.176408	0.434193	0.0939071	FALSE
PC(fmt) 30:0_750.53/171.3	17.2759	18.8146	16.4754	15.8817	17.9804	16.7684	13.5154	14.0033	PC	1 day, 6:00:00	750.53/171.3	FALSE	30	0	0.052806	0.190788	-0.136521	16.3394	TRUE
PC(fmt) A32:3_758.534/164.4	0.00193856	0.00110261	0.0110984	0.0108807	0.00934378	0.0170239	0.0157955	0.0186392	PC	1 day, 8:03:00	758.534/164.4	TRUE	32	3	0.0097829	0.080709	1.28103	0.0107278	FALSE
PC(fmt) A32:2_760.55/163.9	0.0447042	0.0362791	0.0749339	0.0754083	0.0390486	0.0477633	0.093366	0.0858769	PC	1 day, 8:02:00	760.55/163.9	TRUE	32	2	0.0878103	0.249169	0.201799	0.0621725	FALSE
PC(fmt) 31:1_762.529/169.7	0.059251	0.0549293	0.0768453	0.0836063	0.0598858	0.0618071	0.0608397	0.0698169	PC	1 day, 7:01:00	762.529/169.7	FALSE	31	1	0.314431	0.512406	-0.122076	0.0658727	FALSE
PC(fmt) A32:1_762.566/165.6	0.54971	0.401727	0.419015	0.385231	0.470382	0.64226	0.570243	0.531428	PC	1 day, 8:01:00	762.566/165.6	TRUE	32	1	0.0879618	0.249169	0.334826	0.49625	FALSE
PC(fmt) 31:0_764.545/170.2	0.482684	0.441892	0.460217	0.440807	0.462237	0.398354	0.429507	0.449109	PC	1 day, 7:00:00	764.545/170.2	FALSE	31	0	0.298579	0.498891	-0.0699396	0.445601	FALSE
PC(fmt) A32:0_764.58/170.7	0.257778	0.176606	0.158723	0.141436	0.210395	0.20649	0.227838	0.236688	PC	1 day, 8:00:00	764.58/170.7	TRUE	32	0	0.241055	0.431936	0.262968	0.201994	FALSE
PC(fmt) A33:3_772.55/163.5	0.01248	0.00684063	0.0300635	0.0280855	0.00969264	0.0176609	0.0386569	0.0338995	PC	1 day, 9:03:00	772.55/163.5	TRUE	33	3	0.0807336	0.245927	0.366996	0.0221724	FALSE
PC(fmt) 32:2_774.53/168.2	0.238397	0.351305	0.474315	0.465762	0.31609	0.381701	0.325831	0.363959	PC	1 day, 8:02:00	774.53/168.2	FALSE	32	2	0.511632	0.67701	-0.140751	0.36467	FALSE
PC(fmt) A33:2_774.566/162.9	0.0281225	0.01931	0.0332469	0.0323408	0.0231234	0.0236659	0.0476222	0.0456361	PC	1 day, 9:02:00	774.566/162.9	TRUE	33	2	0.13247	0.316013	0.309336	0.0316335	FALSE
PC(fmt) 32:1_776.546/167.9	2.10543	1.93841	2.57649	2.38908	1.96266	1.88006	1.92843	1.90704	PC	1 day, 8:01:00	776.546/167.9	FALSE	32	1	0.0387747	0.172118	-0.230667	2.08595	FALSE
PC(fmt) A33:1_776.581/164	0.0582477	0.0392524	0.0314017	0.0251014	0.0470536	0.0558539	0.0469335	0.0506986	PC	1 day, 9:01:00	776.581/164	TRUE	33	1	0.127285	0.308403	0.380926	0.0443179	FALSE
PC(fmt) 32:0_778.559/168.7	1.4034	0.842417	2.12113	1.99956	2.01125	1.85465	2.64349	2.68221	PC	1 day, 8:00:00	778.559/168.7	FALSE	32	0	0.00409401	0.0407514	0.529816	1.94476	TRUE
PC(fmt) A34:5_782.535/158	0.0105733	0.00892838	0.0227827	0.0192011	0.00879836	0.00765052	0.0260338	0.0255141	PC	1 day, 10:05:00	782.535/158	TRUE	34	5	0.378899	0.57358	0.14522	0.0161853	FALSE
PC(fmt) A34:4_784.551/160.8	0.00930633	0.00620702	0.0175222	0.0199799	0.012069	0.0120412	0.0255968	0.0231308	PC	1 day, 10:04:00	784.551/160.8	TRUE	34	4	0.00596894	0.0576512	0.458276	0.0157317	FALSE
PC(fmt) A34:3_786.566/161.3	0.109696	0.0955355	0.16036	0.157563	0.109275	0.114533	0.21561	0.21096	PC	1 day, 10:03:00	786.566/161.3	TRUE	34	3	0.0309726	0.161383	0.314041	0.146692	FALSE
PC(fmt) A34:2_788.581/161	0.152108	0.139357	0.14869	0.166451	0.125436	0.156769	0.227228	0.218081	PC	1 day, 10:02:00	788.581/161	TRUE	34	2	0.151966	0.345855	0.262213	0.166765	FALSE
PC(fmt) 33:1_790.562/166.8	0.164	0.156544	0.252629	0.25318	0.160029	0.173662	0.22454	0.223545	PC	1 day, 9:01:00	790.562/166.8	FALSE	33	1	0.254304	0.447574	-0.0799992	0.201016	FALSE
PC(fmt) A34:1_790.597/166.8	0.267989	0.189222	0.236426	0.217615	0.223126	0.268245	0.287418	0.274213	PC	1 day, 10:01:00	790.597/166.8	TRUE	34	1	0.175922	0.376885	0.208585	0.245532	FALSE
PC(fmt) 33:0_792.577/167.8	0.03701	0.0339104	0.0632846	0.0551369	0.0508362	0.0106871	0.0639445	0.0695196	PC	1 day, 9:00:00	792.577/167.8	FALSE	33	0	0.889604	0.946998	0.042388	0.0480412	FALSE
PC(fmt) A34:0_792.612/168.5	0.0731081	0.0531228	0.0750179	0.0652241	0.0584415	0.0587011	0.0738349	0.074315	PC	1 day, 10:00:00	792.612/168.5	TRUE	34	0	0.957984	0.980263	-0.00640417	0.0664707	FALSE
PC(fmt) A35:5_796.55/156.7	0.038606	0.032699	0.0693692	0.0609232	0.0325794	0.0263236	0.0788679	0.0804989	PC	1 day, 11:05:00	796.55/156.7	TRUE	35	5	0.473233	0.653443	0.114635	0.0524834	FALSE
PC(fmt) 34:4_798.531/164.5	0.0296119	0.0270203	0.0125825	0.0420877	0.0348669	0.0413993	0.0245371	0.0374459	PC	1 day, 10:04:00	798.531/164.5	FALSE	34	4	0.41014	0.594928	0.312787	0.0311939	FALSE
PC(fmt) A35:4_798.565/160.7	0.00281982	0.00216797	0.00864748	0.00717957	0.00370046	0.00200853	0.0108469	0.00884306	PC	1 day, 11:04:00	798.565/160.7	TRUE	35	4	0.19789	0.395847	0.287157	0.00577672	FALSE
PC(fmt) 34:3_800.546/165.1	0.482855	0.477882	0.574889	0.555442	0.477179	0.476513	0.521338	0.513474	PC	1 day, 10:03:00	800.546/165.1	FALSE	34	3	0.0672108	0.214641	-0.0725567	0.509946	FALSE
PC(fmt) A35:3_800.581/159.7	0.0107243	0.005839	0.0121344	0.0137305	0.00626759	0.0106068	0.00999118	0.015597	PC	1 day, 11:03:00	800.581/159.7	TRUE	35	3	0.996664	0.998058	0.00117043	0.0106113	FALSE
PC(fmt) 34:2_802.562/165.5	7.27694	7.38969	6.85767	6.04409	6.80715	7.29467	5.25793	5.79401	PC	1 day, 10:02:00	802.562/165.5	FALSE	34	2	0.086849	0.249169	-0.132241	6.59027	TRUE
PC(fmt) A35:2_802.597/159.4	0.011947	0.00585405	0.0108555	0.00774449	0.0753014	0.0107001	0.0172606	0.015629	PC	1 day, 11:02:00	802.597/159.4	TRUE	35	2	0.246857	0.438364	1.70759	0.0194115	FALSE
PC(fmt) 34:1_804.574/165.5	4.47192	5.32873	5.84969	5.49352	4.14687	4.75494	4.46892	4.13139	PC	1 day, 10:01:00	804.574/165.5	FALSE	34	1	0.0403906	0.173269	-0.27271	4.83075	TRUE
PC(fmt) 34:0_806.592/169.7	0.996312	0.25028	0.269379	0.600555	0.532763	0.247903	0.434485	0.661279	PC	1 day, 10:00:00	806.592/169.7	FALSE	34	0	0.79062	0.87454	-0.173708	0.499119	FALSE
PC(fmt) A36:6_808.55/155.2	0.0275928	0.0309228	0.0504692	0.0519626	0.0238944	0.0416882	0.0633021	0.0620925	PC	1 day, 12:06:00	808.55/155.2	TRUE	36	6	0.151778	0.345855	0.24681	0.0439906	FALSE
PC(fmt) A36:5_810.566/154.9	0.422381	0.393122	0.510791	0.472677	0.376309	0.356297	0.600689	0.616694	PC	1 day, 12:05:00	810.566/154.9	TRUE	36	5	0.359719	0.55578	0.116294	0.46862	FALSE
PC(fmt) A36:4_812.582/159.1	0.0968287	0.0900356	0.134891	0.119754	0.0916268	0.0940246	0.154018	0.154876	PC	1 day, 12:04:00	812.582/159.1	TRUE	36	4	0.126889	0.308403	0.163661	0.117007	FALSE
PC(fmt) 35:3_814.56/163.4	0.0685374	0.0789988	0.0928615	0.086058	0.0795129	0.0916864	0.0893993	0.0823768	PC	1 day, 11:03:00	814.56/163.4	FALSE	35	3	0.481499	0.657496	0.0712177	0.0836789	FALSE
PC(fmt) A36:3_814.598/157.5	0.0169506	0.0125839	0.0269146	0.0274757	0.0214941	0.0175885	0.0405832	0.0370184	PC	1 day, 12:03:00	814.598/157.5	TRUE	36	3	0.0129243	0.0965663	0.47544	0.0250761	FALSE
PC(fmt) A36:3_814.596/163.5	0.0569154	0.0632043	0.0603727	0.0635489	0.0584219	0.0587947	0.0612951	0.031977	PC	1 day, 12:03:00	814.596/163.5	TRUE	36	3	0.309701	0.511206	-0.213381	0.0568162	FALSE
PC(fmt) 35:2_816.576/163.5	0.228735	0.221897	0.281627	0.240641	0.238373	0.292811	0.26107	0.231057	PC	1 day, 11:02:00	816.576/163.5	FALSE	35	2	0.571054	0.720183	0.0728821	0.249526	FALSE
PC(fmt) A36:2_816.612/163.2	0.210475	0.19079	0.239757	0.223776	0.206084	0.232457	0.225427	0.0101184	PC	1 day, 12:02:00	816.612/163.2	TRUE	36	2	0.442043	0.627417	-0.359428	0.19236	FALSE
PC(fmt) 35:1_818.593/163.8	0.0718208	0.0857155	0.130443	0.132339	0.076768	0.0807055	0.13525	0.161772	PC	1 day, 11:01:00	818.593/163.8	FALSE	35	1	0.322003	0.522595	0.112783	0.109352	FALSE
PC(fmt) A36:1_818.63/158.9	0.00642394	0.0119238	0.0147101	0.0115861	0.0122313	0.0261547	0.0234787	0.00930736	PC	1 day, 12:01:00	818.63/158.9	TRUE	36	1	0.234034	0.425126	0.672846	0.014477	FALSE
PC(fmt) A37:7_820.55/154.3	0.00633003	0.00398498	0.00740606	0.0062217	0.00365921	0.00940962	0.0100234	0.00720247	PC	1 day, 13:07:00	820.55/154.3	TRUE	37	7	0.352836	0.550497	0.339474	0.00677968	FALSE
PC(fmt) 35:0_820.608/165.9	0.039701	0.0250822	0.0297394	0.0263084	0.0061122	0.0371674	0.042024	0.0101162	PC	1 day, 11:00:00	820.608/165.9	FALSE	35	0	0.578186	0.724868	-0.340631	0.0270313	FALSE
PC(fmt) A36:0_820.643/166.4	0.0377582	0.0379589	0.038666	0.038745	0.0391632	0.0354602	0.0415528	0.0349934	PC	1 day, 12:00:00	820.643/166.4	TRUE	36	0	0.78307	0.871055	-0.0185704	0.0380372	FALSE
PC(fmt) A37:6_822.565/157.9	0.0361248	0.0494074	0.0463931	0.0345261	0.0260118	0.0668071	0.0439068	0.0300261	PC	1 day, 13:06:00	822.565/157.9	TRUE	37	6	0.994594	0.998058	0.00260136	0.0416504	FALSE
PC(fmt) 36:5_824.547/158.8	0.161709	0.159235	0.178186	0.174464	0.196989	0.198461	0.221509	0.20866	PC	1 day, 12:05:00	824.547/158.8	FALSE	36	5	6.17138e-05	0.00212493	0.293598	0.187402	TRUE
PC(fmt) A37:5_824.582/153.8	0.0428868	0.0388929	0.0724323	0.0672809	0.0356181	0.030613	0.0790383	0.0775494	PC	1 day, 13:05:00	824.582/153.8	TRUE	37	5	0.938368	0.975516	0.00861037	0.055539	FALSE
PC(fmt) 36:4_826.562/158.6	2.89342	2.87927	2.22686	2.20703	3.56749	3.51813	2.63131	2.78622	PC	1 day, 12:04:00	826.562/158.6	FALSE	36	4	0.000106383	0.00300913	0.29279	2.83872	TRUE
PC(fmt) 36:3_828.577/161.8	7.14832	7.36209	6.57768	6.48727	7.11394	7.24727	5.66547	5.58816	PC	1 day, 12:03:00	828.577/161.8	FALSE	36	3	0.0544421	0.190788	-0.1064	6.64878	TRUE
PC(fmt) 36:2_830.59/161.5	6.55239	6.90153	7.42897	7.76764	6.46707	6.99791	7.27954	7.22952	PC	1 day, 12:02:00	830.59/161.5	FALSE	36	2	0.388838	0.57911	-0.0344736	7.07807	TRUE
PC(fmt) A38:7_834.566/152.7	0.0455794	0.0430695	0.0802924	0.0768716	0.0397277	0.0293754	0.110165	0.105116	PC	1 day, 14:07:00	834.566/152.7	TRUE	38	7	0.3381	0.542054	0.210278	0.0662746	FALSE
PC(fmt) A38:6_836.582/152.6	0.218672	0.190429	0.339619	0.329591	0.160875	0.149949	0.388056	0.384081	PC	1 day, 14:06:00	836.582/152.6	TRUE	38	6	0.96265	0.982499	0.0062072	0.270159	FALSE
PC(fmt) A38:5_838.597/153.8	0.21262	0.195734	0.354017	0.321519	0.17113	0.157206	0.371051	0.377176	PC	1 day, 14:05:00	838.597/153.8	TRUE	38	5	0.92784	0.972023	-0.00978621	0.270057	FALSE
PC(fmt) 37:4_840.577/157	0.0717702	0.0664494	0.0616741	0.0463262	0.0934937	0.0864711	0.0839913	0.0842842	PC	1 day, 13:04:00	840.577/157	FALSE	37	4	0.00230263	0.0268189	0.500136	0.0743075	TRUE
PC(fmt) A38:4_840.612/157.2	0.0385073	0.0397318	0.0674964	0.0627658	0.00915905	0.029245	0.0671391	0.0625878	PC	1 day, 14:04:00	840.612/157.2	TRUE	38	4	0.178869	0.377783	-0.310471	0.047079	FALSE
PC(fmt) 37:3_842.591/160.5	0.0391751	0.0410721	0.0501094	0.0471872	0.0318856	0.0384901	0.0461435	0.0396109	PC	1 day, 13:03:00	842.591/160.5	FALSE	37	3	0.0612706	0.200553	-0.185426	0.0417092	FALSE
PC(fmt) A39:8_846.562/155.5	0.00227757	0.00197358	0.00231596	0.00331335	0.00172702	0.00537102	0.0015228	0.00176438	PC	1 day, 15:08:00	846.562/155.5	TRUE	39	8	0.907129	0.957928	0.071881	0.00253321	FALSE
PC(fmt) 38:7_848.547/156.9	0.0396956	0.0386563	0.0446757	0.0379255	0.0406729	0.0427889	0.0474768	0.0439345	PC	1 day, 14:07:00	848.547/156.9	FALSE	38	7	0.115862	0.295897	0.119668	0.0419783	FALSE
PC(fmt) A39:7_848.578/158.3	0.0945467	0.0176144	0.0783109	0.0717757	0.109294	0.306558	0.034153	0.0506275	PC	1 day, 15:07:00	848.578/158.3	TRUE	39	7	0.387064	0.57911	0.932821	0.09536	FALSE
PC(fmt) 38:6_850.562/156.5	0.78101	0.800848	0.337642	0.526614	0.889587	0.882493	0.681866	0.630273	PC	1 day, 14:06:00	850.562/156.5	FALSE	38	6	0.0290591	0.160517	0.334414	0.691292	FALSE
PC(fmt) A39:6_850.598/152	0.0753782	0.110399	0.00770815	0.00843807	0.10009	0.0800402	0.0101424	0.00906287	PC	1 day, 15:06:00	850.598/152	TRUE	39	6	0.945955	0.975516	-0.018612	0.0501574	FALSE
PC(fmt) 38:5_852.577/155.9	2.53889	2.79124	1.9652	1.82044	3.14044	3.1294	2.38414	0.802351	PC	1 day, 14:05:00	852.577/155.9	FALSE	38	5	0.839326	0.903188	0.0529161	2.32151	TRUE
PC(fmt) 38:4_854.59/156.1	2.79054	2.98003	2.37638	2.10135	3.04736	2.94817	2.97303	3.16966	PC	1 day, 14:04:00	854.59/156.1	FALSE	38	4	0.0503206	0.186985	0.244171	2.79832	TRUE
PC(fmt) 38:3_856.607/160.7	0.170249	0.183873	0.174977	0.223144	0.237684	0.124649	0.152032	0.189074	PC	1 day, 14:03:00	856.607/160.7	FALSE	38	3	0.698832	0.81016	-0.0967751	0.18196	FALSE
PC(fmt) 38:2_858.62/158.5	0.00335845	0.00208426	0.0101159	0.0332601	0.000859594	0.0441198	0.0184411	0.00258853	PC	1 day, 14:02:00	858.62/158.5	FALSE	38	2	0.762229	0.857507	0.435229	0.0143535	FALSE
PC(fmt) A39:2_858.661/158.2	0.0449564	0.016104	0.0208004	0.027682	0.0369001	0.0816591	0.0133115	0.0195636	PC	1 day, 15:02:00	858.661/158.2	TRUE	39	2	0.505052	0.674486	0.467198	0.0326221	FALSE
PC(fmt) A40:8_860.581/150.3	0.100333	0.00753523	0.103695	0.0233522	0.0072066	0.122407	0.0335781	0.0327317	PC	1 day, 16:08:00	860.581/150.3	TRUE	40	8	0.811413	0.882746	-0.261857	0.0538549	FALSE
PC(fmt) A39:1_860.672/157	0.0266672	0.00688099	0.0224373	0.0164905	0.0242349	0.0726278	0.00868193	0.0129495	PC	1 day, 15:01:00	860.672/157	TRUE	39	1	0.473581	0.653443	0.70924	0.0238713	FALSE
PC(fmt) A40:7_862.595/154.2	0.00731773	0.00563005	0.0144534	0.0119295	0.00637271	0.027071	0.010313	0.013758	PC	1 day, 16:07:00	862.595/154.2	TRUE	40	7	0.436924	0.622381	0.548273	0.0121057	FALSE
PC(fmt) 39:6_864.575/155.6	0.011956	0.0193503	0.0140263	0.0128823	0.0123584	0.0175921	0.0279849	0.0116431	PC	1 day, 15:06:00	864.575/155.6	FALSE	39	6	0.553181	0.70242	0.257252	0.0159742	FALSE
PC(fmt) A40:6_864.613/151.3	0.110352	0.0570333	0.111918	0.119612	0.104408	0.000844461	0.0831442	0.06495	PC	1 day, 16:06:00	864.613/151.3	TRUE	40	6	0.228428	0.422699	-0.65497	0.0815329	FALSE
PC(fmt) 39:5_866.592/156.1	0.0474869	0.042871	0.0378065	0.0330926	0.0431844	0.0437829	0.0357795	0.0350726	PC	1 day, 15:05:00	866.592/156.1	FALSE	39	5	0.59992	0.742402	-0.0310879	0.0398846	FALSE
PC(fmt) A40:5_866.627/155.7	0.0500302	0.0453101	0.0543263	0.0276328	0.0446116	0.044104	0.026493	0.0254845	PC	1 day, 16:05:00	866.627/155.7	TRUE	40	5	0.224498	0.42123	-0.333636	0.0397491	FALSE
PC(fmt) 39:4_868.608/156	0.052747	0.0219471	0.0561925	0.00799763	0.0174934	0.0130994	0.0506133	0.0228937	PC	1 day, 15:04:00	868.608/156	FALSE	39	4	0.597775	0.742066	-0.415915	0.030373	FALSE
PC(fmt) A40:4_868.643/156.1	0.0280425	0.0246637	0.0319936	0.00120217	0.0344474	0.0432948	0.0222578	0.0269805	PC	1 day, 16:04:00	868.643/156.1	TRUE	40	4	0.221164	0.421061	0.563844	0.0266103	FALSE
PC(fmt) 40:8_874.562/153.3	0.130202	0.140345	0.10189	0.076888	0.0995429	0.106	0.111934	0.109015	PC	1 day, 16:08:00	874.562/153.3	FALSE	40	8	0.690177	0.81016	-0.0752409	0.109477	FALSE
PC(fmt) 40:7_876.578/153.6	0.510541	0.305009	0.44559	0.376323	0.158448	0.459003	0.436787	0.424089	PC	1 day, 16:07:00	876.578/153.6	FALSE	40	7	0.666853	0.797806	-0.147498	0.389474	FALSE
PC(fmt) 40:6_878.592/154.9	1.03849	1.122	0.911024	0.8458	0.944645	0.617065	0.876645	0.896099	PC	1 day, 16:06:00	878.592/154.9	FALSE	40	6	0.217403	0.420663	-0.232415	0.906471	FALSE
PC(fmt) 40:5_880.605/154.5	0.974547	1.09215	0.751659	0.609226	0.911546	0.992201	0.804092	0.802898	PC	1 day, 16:05:00	880.605/154.5	FALSE	40	5	0.759231	0.856568	0.0345812	0.86729	FALSE
PC(fmt) 40:4_882.62/154.8	0.234474	0.120919	0.189722	0.202159	0.0844244	0.069604	0.0916732	0.0713951	PC	1 day, 16:04:00	882.62/154.8	FALSE	40	4	0.00950266	0.080065	-1.23671	0.133046	FALSE
PC(fmt) 40:4_882.625/150.1	0.0328552	0.0319838	0.0347139	0.0435591	0.022411	0.0196677	0.0369814	0.0386473	PC	1 day, 16:04:00	882.625/150.1	FALSE	40	4	0.0946628	0.259267	-0.281939	0.0326024	FALSE
PC(fmt) 40:3_884.638/157.6	0.0104605	0.00922264	0.0172785	0.0143628	0.0108214	0.01242	0.0122492	0.0145771	PC	1 day, 16:03:00	884.638/157.6	FALSE	40	3	0.823005	0.889568	-0.0357678	0.012674	FALSE
PC(fmt) 40:0_890.682/152.5	0.0117199	0.00898108	0.0134787	0.00960786	0.0110789	0.0127738	0.0123311	0.00970124	PC	1 day, 16:00:00	890.682/152.5	FALSE	40	0	0.714587	0.817852	0.0675048	0.0112091	FALSE
PC(fmt) A42:6_892.643/148.6	1.03862	0.647331	0.936537	1.15707	1.07268	1.53026	0.132356	0.0722699	PC	1 day, 18:06:00	892.643/148.6	TRUE	42	6	0.512886	0.67701	-0.428894	0.823392	FALSE
PC(fmt) 42:10_898.562/149.6	0.0154715	0.0192507	0.0127231	0.0129045	0.00748962	0.00850972	0.0197852	0.0195843	PC	1 day, 18:10:00	898.562/149.6	FALSE	42	10	0.752311	0.851186	-0.124274	0.0144648	FALSE
PC(fmt) 42:9_900.577/150.9	0.0531913	0.0557796	0.0456541	0.0461733	0.025291	0.0241691	0.0534363	0.0467088	PC	1 day, 18:09:00	900.577/150.9	FALSE	42	9	0.159911	0.354895	-0.424587	0.0438004	FALSE
PC(fmt) 42:5_908.638/149	0.0505642	0.259746	0.0402807	0.0396664	0.0359722	0.0562708	0.0463427	0.0255224	PC	1 day, 18:05:00	908.638/149	FALSE	42	5	0.332697	0.537747	-1.24978	0.0692957	FALSE
PC(fmt) 42:4_910.656/155.1	0.00438602	0.00297511	0.00785487	0.00727594	0.00251295	0.00304786	0.0071866	0.00666652	PC	1 day, 18:04:00	910.656/155.1	FALSE	42	4	0.101502	0.269764	-0.212316	0.00523823	FALSE
PC(fmt) 44:10_926.591/148.9	0.00913209	0.00809574	0.00997838	0.00998241	0.00277401	0.00331124	0.00829316	0.0096553	PC	1 day, 20:10:00	926.591/148.9	FALSE	44	10	0.0301499	0.161343	-0.629801	0.00765279	FALSE
PC(fmt) 44:9_928.607/149.7	0.0120411	0.0113807	0.0109322	0.0114317	0.00398461	0.00401305	0.0127085	0.00970151	PC	1 day, 20:09:00	928.607/149.7	FALSE	44	9	0.0942602	0.259267	-0.590459	0.00952417	FALSE
PC(fmt) 44:8_930.624/149.7	0.0137584	0.0100334	0.0134441	0.015747	0.0140515	0.0186947	0.00615828	0.00864396	PC	1 day, 20:08:00	930.624/149.7	FALSE	44	8	0.672252	0.801843	-0.156125	0.0125664	FALSE
PC(fmt) 44:3_940.701/151.4	0.00646486	0.00298894	0.00912964	0.00930967	0.00705885	0.0120418	0.00726388	0.00857827	PC	1 day, 20:03:00	940.701/151.4	FALSE	44	3	0.407821	0.594928	0.325085	0.00785448	FALSE
SM(fmt) d18:1;12:0_691.502/201	0.00422116	0.00381322	0.00388679	0.00173913	0.0021342	0.00254989	0.00451093	0.00494917	SM	d18:1;12:0	691.502/201	FALSE	30	1	0.90363	0.957821	0.0502198	0.00347556	FALSE
SM(fmt) d18:1;14:0_719.534/198.4	0.159299	0.144583	0.146636	0.167666	0.147469	0.104838	0.206029	0.21212	SM	d18:1;14:0	719.534/198.4	FALSE	32	1	0.555195	0.70242	0.117103	0.16108	FALSE
SM(fmt) d18:0;14:0_721.551/195.2	0.0137323	0.0169983	0.0128996	0.0232236	0.0182216	0.0105572	0.0198617	0.0221734	SM	d18:0;14:0	721.551/195.2	FALSE	32	0	0.765056	0.85825	0.0830193	0.0172084	FALSE
SM(fmt) d18:1;15:0_733.55/197.3	0.0932244	0.0866455	0.0870619	0.116424	0.0942888	0.0619066	0.137696	0.146653	SM	d18:1;15:0	733.55/197.3	FALSE	33	1	0.396874	0.584246	0.200606	0.102988	FALSE
SM(fmt) d18:1;16:1_745.552/196.5	0.123606	0.121512	0.102738	0.170437	0.121055	0.077781	0.152612	0.171706	SM	d18:1;16:1	745.552/196.5	FALSE	34	2	0.957005	0.980263	0.0134674	0.130181	FALSE
SM(fmt) d18:1;16:0_747.566/196.4	2.36724	2.24244	2.15906	3.34244	2.34792	1.57703	3.45306	3.90485	SM	d18:1;16:0	747.566/196.4	FALSE	34	1	0.532863	0.687342	0.158179	2.67426	TRUE
SM(fmt) d18:0;16:0_749.581/191.7	0.154685	0.132722	0.0768649	0.21842	0.124588	0.153124	0.102163	0.239806	SM	d18:0;16:0	749.581/191.7	FALSE	34	0	0.846361	0.906898	0.0887911	0.150297	FALSE
SM(fmt) d18:1;17:1_759.565/195.2	0.00480912	0.00524701	0.00432202	0.0091337	0.00482115	0.00283019	0.0084881	0.00869592	SM	d18:1;17:1	759.565/195.2	FALSE	35	2	0.816871	0.886249	0.0790076	0.0060434	FALSE
SM(fmt) d18:1;17:0_761.581/195.3	0.076545	0.0776108	0.0762395	0.142973	0.0901416	0.0583568	0.139434	0.168249	SM	d18:1;17:0	761.581/195.3	FALSE	35	1	0.36161	0.55578	0.289009	0.103694	FALSE
SM(fmt) d18:1;16:0-OH_763.56/199.5	0.0137565	0.0185972	0.0202354	0.022874	0.0186428	0.0138572	0.0319207	0.0323296	SM	d18:1;16:0-OH	763.56/199.5	FALSE	34	1	0.121909	0.305545	0.358492	0.0215267	FALSE
SM(fmt) d18:0;17:0_763.598/190.7	0.0122453	0.0061872	0.00385215	0.0123483	0.0150841	0.0143441	0.00771512	0.0112551	SM	d18:0;17:0	763.598/190.7	FALSE	35	0	0.248427	0.439183	0.482811	0.0103789	FALSE
SM(fmt) d18:1;18:1_773.581/194	0.0825197	0.0820319	0.0479465	0.099798	0.0849958	0.0593275	0.0824814	0.1243	SM	d18:1;18:1	773.581/194	FALSE	36	2	0.6179	0.755211	0.168987	0.0829251	FALSE
SM(fmt) d18:1;18:0_775.597/194.2	0.343153	0.278374	0.227415	0.421724	0.322648	0.277845	0.328242	0.459065	SM	d18:1;18:0	775.597/194.2	FALSE	36	1	0.635419	0.769499	0.127214	0.332309	FALSE
SM(fmt) d18:0;18:0_777.613/190	0.00947008	0.0104414	0.0104453	0.0297186	0.0165088	0.013641	0.0164647	0.0261965	SM	d18:0;18:0	777.613/190	FALSE	36	0	0.548527	0.700699	0.277381	0.0166108	FALSE
SM(fmt) d18:1;18:0-OH_791.592/196.3	0.00974487	0.00741334	0.00705024	0.00967351	0.00722298	0.00442879	0.00850972	0.0111966	SM	d18:1;18:0-OH	791.592/196.3	FALSE	36	1	0.692622	0.81016	-0.111681	0.008155	FALSE
SM(fmt) t18:0;18:4-OH_801.537/197.3	0.0286394	0.028652	0.0324516	0.0326281	0.0272422	0.0187684	0.0506734	0.0480346	SM	t18:0;18:4-OH	801.537/197.3	FALSE	36	4	0.348203	0.5473	0.241987	0.0333862	FALSE
SM(fmt) d18:1;20:1_801.613/191.2	0.0169158	0.0159285	0.0100443	0.0166326	0.0162932	0.0121415	0.00828467	0.0227628	SM	d18:1;20:1	801.613/191.2	FALSE	38	2	0.998058	0.998058	-0.000945335	0.0148754	FALSE
SM(fmt) d18:1;20:0_803.628/191.4	0.100028	0.0761609	0.0592122	0.103789	0.0840712	0.0804556	0.0839259	0.113653	SM	d18:1;20:0	803.628/191.4	FALSE	38	1	0.701729	0.81016	0.0943199	0.0876619	FALSE
SM(fmt) d18:0;20:0_805.646/187.1	0.00818903	0.00700768	0.00601522	0.0080545	0.00773833	0.00705194	0.00546514	0.00773951	SM	d18:0;20:0	805.646/187.1	FALSE	38	0	0.689306	0.81016	-0.0640824	0.00715767	FALSE
SM(fmt) d18:1;21:0_817.644/189.3	0.032382	0.033839	0.0876575	0.0371274	0.0345422	0.0270735	0.147375	0.0532648	SM	d18:1;21:0	817.644/189.3	FALSE	39	1	0.517246	0.680497	0.457354	0.0566576	FALSE
SM(fmt) d18:1;22:2_827.629/188.7	0.0421747	0.0381522	0.0267615	0.0448719	0.0414984	0.0284967	0.0430729	0.0578531	SM	d18:1;22:2	827.629/188.7	FALSE	40	3	0.554998	0.70242	0.169636	0.0403602	FALSE
SM(fmt) t18:0;20:4-OH_829.569/195.3	0.0217779	0.0251958	0.0319937	0.0297742	0.0218577	0.0167232	0.0544853	0.0535821	SM	t18:0;20:4-OH	829.569/195.3	FALSE	38	4	0.192335	0.394635	0.431456	0.0319237	FALSE
SM(fmt) d18:1;22:1_829.644/188.1	0.130748	0.117812	0.0989744	0.161232	0.122965	0.104966	0.145627	0.193393	SM	d18:1;22:1	829.644/188.1	FALSE	40	2	0.526032	0.68298	0.156224	0.134465	FALSE
SM(fmt) d18:1;22:0_831.66/189.3	0.167838	0.155542	0.14985	0.268843	0.188629	0.143316	0.239188	0.344427	SM	d18:1;22:0	831.66/189.3	FALSE	40	1	0.33808	0.542054	0.303094	0.207204	FALSE
SM(fmt) d18:1;23:2_841.645/187.6	0.010621	0.00946355	0.00656717	0.0140896	0.012199	0.0112139	0.0134661	0.0201264	SM	d18:1;23:2	841.645/187.6	FALSE	41	3	0.166625	0.36455	0.484608	0.0122183	FALSE
SM(fmt) d18:1;23:1_843.66/186.6	0.0682642	0.0576964	0.0576361	0.0861801	0.0683415	0.0548827	0.0908212	0.111965	SM	d18:1;23:1	843.66/186.6	FALSE	41	2	0.264683	0.457152	0.273153	0.0744735	FALSE
SM(fmt) d18:1;23:0_845.676/188.3	0.145076	0.0993397	0.118308	0.122245	0.104782	0.0896401	0.14423	0.181062	SM	d18:1;23:0	845.676/188.3	FALSE	41	1	0.686347	0.81016	0.0998255	0.125585	FALSE
SM(fmt) m18:0;25:6_847.63/186.4	0.0510444	0.0343038	0.0337209	0.0616837	0.0554072	0.0501157	0.033698	0.0161334	SM	m18:0;25:6	847.63/186.4	FALSE	43	6	0.593155	0.738793	-0.218455	0.0420134	FALSE
SM(fmt) d18:1;24:3_853.645/186.4	0.0782573	0.0665028	0.0616136	0.0927895	0.0714369	0.0586797	0.0866089	0.100229	SM	d18:1;24:3	853.645/186.4	FALSE	42	4	0.676003	0.803895	0.0833429	0.0770147	FALSE
SM(fmt) d18:1;24:2_855.661/186.4	0.391524	0.303002	0.316968	0.603115	0.310462	0.318975	0.200196	0.584508	SM	d18:1;24:2	855.661/186.4	FALSE	42	3	0.665681	0.797806	-0.191258	0.378594	FALSE
SM(fmt) d18:1;24:1_857.675/186.3	0.67593	0.609308	0.634475	0.965682	0.691203	0.551584	0.889395	1.09106	SM	d18:1;24:1	857.675/186.3	FALSE	42	2	0.456227	0.638395	0.159741	0.763579	FALSE
SM(fmt) d18:1;25:2_869.673/186.1	0.0190263	0.0193961	0.021081	0.00595427	0.00922943	0.0163696	0.0186763	0.00736153	SM	d18:1;25:2	869.673/186.1	FALSE	43	3	0.495784	0.67007	-0.34216	0.0146368	FALSE
SM(fmt) d18:1;25:1_871.691/185.8	0.0266769	0.0149871	0.00909481	0.0273368	0.018498	0.02106	0.012735	0.0230793	SM	d18:1;25:1	871.691/185.8	FALSE	43	2	0.904608	0.957821	-0.0512081	0.0191835	FALSE
SM(fmt) d18:1;26:3_881.676/185	0.00530131	0.00520829	0.00640412	0.0116249	0.00678913	0.00846263	0.00769462	0.0109427	SM	d18:1;26:3	881.676/185	FALSE	44	4	0.412846	0.596668	0.247902	0.00780346	FALSE
SM(fmt) d18:1;26:2_883.69/185.2	0.0186295	0.00612139	0.0214718	0.012078	0.00793465	0.02074	0.00925077	0.015009	SM	d18:1;26:2	883.69/185.2	FALSE	44	3	0.796282	0.876239	-0.139306	0.0139044	FALSE
SM(fmt) d18:1;26:1_885.708/185.2	0.0545014	0.00956254	0.0474445	0.0307642	0.0145232	0.0656448	0.040649	0.0171088	SM	d18:1;26:1	885.708/185.2	FALSE	44	2	0.951589	0.978777	-0.0447653	0.0350248	FALSE
